# Supplementary material for: Formation of giant iron oxide-copper-gold deposits by superimposed episodic hydrothermal pulses
Source: Sci Rep. 2023 Jul 25;13:12041. doi: 10.1038/s41598-023-37713-w (PMC10368639; doi:10.1038/s41598-023-37713-w)
Supplement: Supplementary file 2 — Supplementary Information 2. [file 41598_2023_37713_MOESM2_ESM.xlsx]

## Sheet: Data
Electron Microprobe data
	BDL = Below detection limis; NA = Not available
Sample Information						Concentrations (in wt. %)																				Detection Limits (in wt. %)																Analytical Error (Counting Statistics, in relative %, 1-σ)
Sample Name	Number	Line		Relative Distance (µm)		SiO2	TiO2	Al2O3	V2O3	Cr2O3	FeO	CoO	NiO	MnO	MgO	CaO	Na2O	K2O	Cl	F	Total	Fe#	Texture	Spurious?		SiO2	TiO2	Al2O3	V2O3	Cr2O3	FeO	CoO	NiO	MnO	MgO	CaO	Na2O	K2O	Cl	F		SiO2	TiO2	Al2O3	V2O3	Cr2O3	FeO	CoO	NiO
LD1687-63_Area1_Amph1	8	379		0		52.5002	0.031238	3.94782	0.038086	0.018923	13.2886	NA	BDL	0.411941	15.3063	11.894	0.505899	0.134999	0.061067	BDL	98.1391	0.335548	Homogeneous			0.020112	0.00879	0.012927	0.008864	0.004585	0.010718	0.016226	0.007821	0.006497	0.007789	0.009044	0.012417	0.004972	0.003293	0.049625		0.338724	20.8	0.949282	17.2646	17.3435	0.40654	-4.3057	-321.72
LD1687-63_Area1_Amph1	8	380		9.48683		52.4871	0.040568	3.76584	0.032096	0.016095	13.0644	NA	BDL	0.398087	15.5599	11.8772	0.430876	0.146839	0.061145	0.066183	97.9463	0.328007	Homogeneous			0.020092	0.008786	0.012924	0.008861	0.004584	0.010711	0.016215	0.007815	0.006492	0.007775	0.009038	0.012397	0.004968	0.003291	0.035589		0.338688	16.2183	0.973754	20.3275	20.3236	0.410133	-4.3219	177.797
LD1687-63_Area1_Amph1	8	381		19.3357		52.9552	0.038405	3.29928	0.040686	0.014936	12.6788	NA	BDL	0.405902	15.8946	12.0082	0.392871	0.111535	0.047836	BDL	97.8883	0.316606	Homogeneous			0.020049	0.008785	0.012915	0.008861	0.004587	0.010705	0.016205	0.00781	0.006488	0.007756	0.009033	0.012362	0.004963	0.003289	0.036681		0.33679	17.0788	1.04512	16.2113	21.8856	0.416616	-4.35	139.712
LD1687-63_Area1_Amph1	8	382		28.8225		53.5733	0.022534	3.11974	0.022283	0.009158	12.6032	NA	BDL	0.401768	16.0288	12.0941	0.377803	0.106853	0.048107	BDL	98.4076	0.31344	Homogeneous			0.02003	0.008787	0.012907	0.008864	0.00459	0.010706	0.016206	0.00781	0.006489	0.007747	0.009035	0.012344	0.004964	0.003289	0.07021		0.334574	28.4732	1.07652	28.9241	35.4666	0.418	-4.3562	410.736
LD1687-63_Area1_Amph1	8	383		38.3094		53.6908	0.044386	3.21086	0.026179	0.00798	12.6764	NA	BDL	0.407999	15.9725	11.9243	0.365282	0.113058	0.042991	0.04259	98.5253	0.315487	Homogeneous			0.020018	0.008777	0.012897	0.008854	0.004584	0.010697	0.016192	0.007804	0.006482	0.007745	0.009027	0.012345	0.004962	0.003287	0.036431		0.334169	14.8877	1.0596	24.7163	40.5976	0.41661	-4.3516	338.734
LD1687-63_Area1_Amph1	8	384		48.1582		53.2476	0.022306	3.34309	0.028715	0.013967	12.6577	NA	0.009585	0.402021	15.9017	11.9047	0.396379	0.111866	0.046239	BDL	98.0859	0.316141	Homogeneous			0.020032	0.008778	0.012902	0.008855	0.004584	0.010698	0.016194	0.007805	0.006483	0.007749	0.009028	0.012348	0.004962	0.003287	0.036028		0.335749	28.7259	1.03719	22.6094	23.3622	0.416905	-4.352	58.1578
LD1687-63_Area1_Amph1	8	385		57.645		53.9374	0.037133	2.32125	0.021447	0.010055	11.9196	NA	0.010338	0.425718	16.533	11.9836	0.274533	0.09483	0.038766	0.069028	97.6767	0.294686	Homogeneous			0.019945	0.008772	0.012888	0.008852	0.004588	0.010684	0.016172	0.007793	0.006473	0.007712	0.009016	0.012285	0.004953	0.003283	0.034636		0.332774	17.6121	1.26432	29.981	32.3285	0.430158	-4.4063	53.9004
LD1687-63_Area1_Amph2	9	386		0		53.4335	0.049004	2.28279	0.022167	0.013805	12.2671	NA	BDL	0.428451	16.5198	11.8866	0.265775	0.080344	0.037515	BDL	97.2869	0.301006	Homogeneous			0.019984	0.008778	0.01292	0.008856	0.004587	0.010696	0.01619	0.007802	0.006481	0.007732	0.009025	0.012323	0.00496	0.003286	0.036434		0.3346	13.5715	1.27776	29.0459	23.6485	0.423828	-4.38	166.911
LD1687-63_Area1_Amph2	9	387		20.2485		51.9347	0.039128	2.8928	0.032853	0.013039	12.5707	NA	BDL	0.429659	15.9171	11.7735	0.322845	0.091943	0.047214	0.059302	96.1248	0.300441	Homogeneous			0.020049	0.008784	0.012939	0.008859	0.004585	0.010707	0.016209	0.007811	0.006489	0.00776	0.009034	0.012375	0.004964	0.003289	0.034244		0.340017	16.7797	1.1233	19.8763	25.0083	0.418362	-4.3542	211.666
LD1687-63_Area1_Amph2	9	388		41.0571		54.077	0.033454	2.3081	0.014844	0.01261	12.0714	NA	BDL	0.408333	16.5798	11.8857	0.250478	0.079323	0.037932	BDL	97.759	0.314409	Homogeneous			0.019944	0.008769	0.01289	0.008848	0.004585	0.010683	0.01617	0.007793	0.006472	0.007712	0.009016	0.012288	0.004955	0.003283	0.038632		0.332295	19.4428	1.26829	42.9231	25.8408	0.42729	-4.3952	197.733
LD1687-63_Area1_Amph2	9	389		60.4736		52.1596	0.019009	3.64841	0.0299	0.009268	13.0396	NA	BDL	0.395975	15.5509	11.9431	0.435205	0.120315	0.055094	0.053382	97.4598	0.296781	Homogeneous			0.020095	0.008791	0.012937	0.008865	0.004586	0.010717	0.016223	0.007819	0.006495	0.007781	0.009042	0.012406	0.004969	0.003292	0.035811		0.339775	33.5956	0.990996	21.7687	35.0276	0.410634	-4.3229	-16967
LD1687-63_Area1_Amph2	9	390		80.7221		37.3878	0.362802	14.5374	0.064906	0.023911	18.7444	NA	BDL	0.1806	14.3529	0.284486	0.087117	9.11244	0.380437	0.104953	95.6242	0.32771	Homogeneous	TOTAL<96		0.021137	0.008807	0.013232	0.008846	0.004527	0.010815	0.016388	0.007909	0.006561	0.007964	0.009281	0.012816	0.005149	0.003315	0.029178		0.416607	2.47569	0.487661	10.4294	13.641	0.339376	-3.9343	182.951
LD1687-63_Area1_Amph2	9	391		101.531		52.0605	0.021905	3.68258	0.035877	0.013665	13.0937	NA	BDL	0.403392	15.4969	11.953	0.4335	0.116198	0.056204	0.042423	97.4098	0.329421	Homogeneous			0.020096	0.008791	0.012938	0.008863	0.004585	0.010716	0.016223	0.007819	0.006495	0.007783	0.009042	0.012412	0.004969	0.003292	0.03596		0.340032	29.2723	0.985871	18.2765	23.8749	0.409628	-4.3171	96.2855
LD1687-63_Area1_Amph2	9	392		121.779		51.8666	0.037491	3.93861	0.038179	0.020216	13.4489	NA	BDL	0.41622	15.2823	11.8593	0.467539	0.145428	0.061709	0.197063	97.7796	0.338627	Homogeneous			0.02013	0.008793	0.012952	0.008864	0.004584	0.010724	0.016235	0.007826	0.0065	0.007804	0.009048	0.012451	0.004974	0.003294	0.038056		0.341016	17.487	0.951722	17.2253	16.2572	0.404074	-4.2934	269.895
LD1687-63_Area1_Amph2	9	393		141.196		52.6316	0.042559	2.8587	0.035441	0.017806	12.3385	NA	BDL	0.417033	15.9266	11.7717	0.348581	0.099905	0.061242	0.039229	96.5889	0.310192	Homogeneous			0.020005	0.008778	0.01291	0.008854	0.004585	0.010697	0.016193	0.007804	0.006482	0.007743	0.009027	0.01234	0.004961	0.003287	0.032695		0.33738	15.4903	1.129	18.4766	18.4144	0.422421	-4.3718	147.169
LD1687-63_Area1_Amph2	9	394		162.004		53.9561	0.058597	2.12988	0.026467	0.011404	12.0556	NA	BDL	0.41294	16.469	11.9215	0.277541	0.071904	0.035718	0.042354	97.469	0.297934	Homogeneous			0.019936	0.008772	0.012895	0.00885	0.004586	0.010687	0.016175	0.007795	0.006474	0.007718	0.009018	0.012298	0.004955	0.003284	0.035937		0.332475	11.488	1.32578	24.4495	28.5415	0.42758	-4.3947	247.349
LD1687-63_Area1_Amph2	9	395		182.253		53.6973	0.106996	2.25698	0.014852	0.017636	12.2099	NA	BDL	0.402387	16.486	11.9447	0.31403	0.089422	0.040709	0.038745	97.6197	0.290658	Homogeneous			0.019959	0.008775	0.012909	0.008853	0.004587	0.010691	0.016182	0.007798	0.006478	0.007728	0.009021	0.012313	0.004957	0.003285	0.035198		0.333509	6.67964	1.28489	42.922	18.5939	0.424775	-4.383	204.222
LD1687-63_Area2_Amph1	10	396		0		54.0829	0.021387	1.95044	0.01283	0.010235	11.9149	NA	BDL	0.420245	16.8434	11.9422	0.234325	0.060936	0.033861	BDL	97.5277	0.29588	Homogeneous			0.019924	0.00877	0.012899	0.008849	0.004586	0.010683	0.016169	0.007792	0.006471	0.007706	0.009015	0.012275	0.004953	0.003283	0.042042		0.332076	29.8957	1.39309	49.5302	31.7592	0.430224	-4.4058	-182.83
LD1687-63_Area2_Amph1	10	397		15.6525		52.9554	0.022353	3.16532	0.019257	0.013003	12.675	NA	BDL	0.419521	16.0779	11.7666	0.362803	0.102412	0.039843	BDL	97.6194	0.314016	Homogeneous			0.020028	0.008777	0.012918	0.008851	0.004582	0.010699	0.016195	0.007806	0.006482	0.007748	0.009028	0.012349	0.004963	0.003288	0.038745		0.336669	28.6631	1.06913	33.2894	25.0574	0.416609	-4.3495	-178.67
LD1687-63_Area2_Amph1	10	398		31.305		52.6564	BDL	3.09673	0.020365	0.017252	12.4872	NA	0.01102	0.423996	16.0277	12.0148	0.346323	0.108637	0.050478	0.043187	97.3041	0.311428	Homogeneous			0.020029	0.008784	0.012922	0.00886	0.004588	0.010704	0.016203	0.007809	0.006486	0.00775	0.009032	0.012353	0.004962	0.003288	0.037063		0.337603	96.0988	1.08193	31.554	19.0043	0.419922	-4.3617	50.7075
LD1687-63_Area2_Amph1	10	399		47.8579		52.919	BDL	3.00135	0.017956	0.009933	12.3541	NA	BDL	0.408451	16.0922	11.9758	0.327105	0.106051	0.043688	BDL	97.2556	0.308212	Homogeneous			0.020002	0.008779	0.012907	0.008855	0.004586	0.010696	0.01619	0.007803	0.006481	0.007737	0.009026	0.01233	0.004958	0.003286	0.036985		0.336512	105.388	1.09959	35.656	32.7107	0.422192	-4.3714	-113.21
LD1687-63_Area2_Amph1	10	400		63.5104		52.8289	0.014878	3.03989	0.018734	0.014548	12.5982	NA	BDL	0.430494	16.1357	11.9549	0.358271	0.097638	0.04375	BDL	97.5359	0.311895	Homogeneous			0.020026	0.008781	0.012925	0.008856	0.004586	0.010701	0.016199	0.007807	0.006485	0.00775	0.00903	0.012353	0.004962	0.003288	0.037445		0.336996	42.6161	1.09299	34.2114	22.4527	0.417927	-4.3536	146.895
LD1687-63_Area2_Amph1	10	401		78.7419		52.7973	0.019073	3.00527	0.019956	0.011222	12.5788	NA	BDL	0.422815	16.0546	11.7977	0.382549	0.098114	0.046153	BDL	97.2336	0.312662	Homogeneous			0.020021	0.008779	0.012923	0.008853	0.004584	0.0107	0.016197	0.007806	0.006483	0.00775	0.00903	0.01235	0.004963	0.003288	0.036352		0.337075	33.4417	1.09969	32.1604	28.9825	0.418285	-4.3556	179.251
LD1687-63_Area2_Amph1	10	402		94.3944		53.132	0.013616	2.76958	0.018547	0.012846	12.3597	NA	BDL	0.418725	16.0489	11.982	0.322787	0.084704	0.039312	0.042953	97.2457	0.308898	Homogeneous			0.019987	0.008779	0.012907	0.008855	0.004587	0.010697	0.016192	0.007803	0.006481	0.007739	0.009027	0.012336	0.004959	0.003286	0.040195		0.335574	46.4711	1.1483	34.546	25.3821	0.422095	-4.3706	-756.28
LD1687-63_Area2_Amph1	10	403		110.947		53.0655	0.020006	2.52825	0.020476	0.012875	12.4559	NA	BDL	0.419736	16.2224	11.8424	0.30132	0.08722	0.036869	BDL	97.013	0.308244	Homogeneous			0.019989	0.008778	0.012922	0.008853	0.004585	0.010698	0.016194	0.007805	0.006482	0.007742	0.009028	0.012342	0.004961	0.003287	0.036288		0.335762	31.9226	1.20779	31.3655	25.3157	0.420389	-4.3635	-149.31
LD1687-63_Area2_Amph1	10	404		126.6		52.778	0.015437	2.57697	0.022032	0.00989	12.0786	NA	0.009914	0.404294	15.8495	11.8234	0.288205	0.087724	0.05575	0.035616	96.0353	0.306612	Homogeneous			0.019965	0.008779	0.012897	0.008855	0.004587	0.010695	0.016189	0.007802	0.00648	0.007733	0.009026	0.012326	0.004959	0.003286	0.034007		0.336463	41.1015	1.19361	29.218	32.8624	0.427168	-4.3898	56.2338
LD1687-63_Area2_Amph1	10	405		142.252		53.5691	0.017004	2.25687	0.017963	0.015017	11.9663	NA	BDL	0.425744	16.505	11.9036	0.252464	0.088008	0.038288	0.04958	97.1049	0.292054	Homogeneous			0.019934	0.00877	0.012896	0.008848	0.004586	0.010684	0.016172	0.007793	0.006472	0.007713	0.009017	0.012291	0.004953	0.003283	0.034346		0.333762	37.3646	1.28434	35.617	21.7661	0.429178	-4.3995	218.648
LD1687-63_Area2_Amph2	11	406		0		54.5644	0.047008	1.96517	BDL	0.00758	11.9139	NA	BDL	0.405944	16.7312	11.8164	0.249834	0.072739	0.033767	BDL	97.8079	0.291229	Homogeneous			0.019895	0.008763	0.012881	0.008842	0.004583	0.010676	0.016159	0.007787	0.006466	0.0077	0.009011	0.012266	0.004952	0.003281	0.034952		0.330337	14.0895	1.38592	83.181	42.7178	0.430206	-4.4063	219.043
LD1687-63_Area2_Amph2	11	407		13.4536		54.288	0.039842	1.93722	0.013968	BDL	11.9576	NA	BDL	0.428461	16.8582	11.7302	0.236354	0.06328	0.030849	0.051335	97.6353	0.295224	Homogeneous			0.019907	0.008763	0.012895	0.008841	0.004582	0.010677	0.01616	0.007788	0.006467	0.007703	0.009011	0.012271	0.004953	0.003282	0.037225		0.331359	16.4604	1.39831	45.5239	474.499	0.429394	-4.4032	160.4
LD1687-63_Area2_Amph2	11	408		25.6602		53.7854	0.055133	2.14149	0.012612	BDL	12.0858	NA	BDL	0.383121	16.7212	11.9227	0.256488	0.091954	0.042613	BDL	97.4985	0.291724	Homogeneous			0.019941	0.008774	0.01291	0.008851	0.004587	0.010688	0.016177	0.007796	0.006475	0.007717	0.00902	0.012296	0.004956	0.003284	0.037918		0.333189	12.1566	1.32328	50.382	133.768	0.427133	-4.3929	103.837
LD1687-63_Area2_Amph3	12	409		0		54.7243	0.049498	2.08549	BDL	0.005617	11.9346	NA	BDL	0.380746	16.7864	11.9577	0.239292	0.083129	0.044429	BDL	98.2912	0.308595	Homogeneous			0.019903	0.008769	0.012883	0.008848	0.004587	0.010681	0.016166	0.007791	0.00647	0.0077	0.009015	0.012266	0.004953	0.003283	0.050633		0.329969	13.434	1.34101	447.331	57.5515	0.429968	-4.4058	101.976
LD1687-63_Area2_Amph3	12	410		21.1896		52.9996	0.035803	2.8305	0.018095	0.005603	12.7501	NA	BDL	0.402709	16.5788	11.3829	0.212658	0.081263	0.048831	BDL	97.3469	0.292335	Homogeneous			0.020017	0.008769	0.012939	0.008842	0.004577	0.010695	0.016188	0.007804	0.006478	0.007738	0.009026	0.012344	0.004966	0.003289	0.035546		0.336573	18.2252	1.13761	35.3397	57.5808	0.415396	-4.3458	221.383
LD1687-70_Area1_Amph1	13	412		0		50.254	0.528096	5.20321	0.029348	0.019578	13.1434	NA	BDL	0.198781	14.8446	12.35	0.459848	0.377548	0.128789	0.099538	97.6367	0.340012	Cummulate			0.020169	0.00881	0.012936	0.008884	0.004598	0.010733	0.016246	0.007829	0.006507	0.007799	0.009052	0.012446	0.004968	0.003291	0.034399		0.347009	1.90516	0.820055	22.2058	16.8235	0.40883	-4.3066	2124.14
LD1687-70_Area1_Amph1	13	413		10.0499		52.3102	0.365998	3.68787	0.022221	0.021696	11.7677	NA	BDL	0.201571	16.1569	12.3821	0.357136	0.248058	0.073459	0.180366	97.7753	0.362984	Cummulate			0.019985	0.00878	0.012878	0.008861	0.004595	0.010686	0.016172	0.007792	0.006475	0.007711	0.009015	0.012281	0.004946	0.003278	0.036128		0.338715	2.47285	0.983509	28.9944	15.2115	0.432953	-4.4115	89.6842
LD1687-70_Area1_Amph1	13	414		20.2479		52.151	0.391157	3.93799	0.024707	0.019955	12.0236	NA	BDL	0.195596	15.8816	12.4883	0.365331	0.269634	0.085224	0.078681	97.9128	0.296857	Cummulate			0.020016	0.00879	0.012886	0.00887	0.004598	0.010699	0.016191	0.007802	0.006484	0.007728	0.009025	0.012313	0.004951	0.003281	0.039125		0.339393	2.35685	0.949527	26.1856	16.5154	0.428247	-4.3919	-375.56
LD1687-70_Area1_Amph1	13	415		30.2978		52.5946	0.382951	3.80981	0.030393	0.015364	12.042	NA	BDL	0.207684	16.0914	12.4676	0.334893	0.239872	0.078215	0.070133	98.3649	0.305183	Cummulate			0.020002	0.008785	0.012884	0.008865	0.004596	0.010694	0.016184	0.007799	0.00648	0.007721	0.009021	0.012303	0.00495	0.003281	0.038766		0.337811	2.39267	0.966421	21.4323	21.3261	0.42785	-4.3912	194.491
LD1687-70_Area1_Amph1	13	416		40.3477		52.1101	0.352603	3.84516	0.029493	0.0169	12.1302	NA	BDL	0.203567	15.9315	12.3486	0.36945	0.26224	0.112899	0.078919	97.7916	0.302676	Cummulate			0.020016	0.008787	0.012893	0.008866	0.004595	0.010698	0.01619	0.007802	0.006483	0.00773	0.009025	0.012317	0.004953	0.003282	0.036883		0.339479	2.5422	0.961939	22.0632	19.4197	0.426197	-4.3835	197.324
LD1687-70_Area1_Amph1	13	417		50.5457		49.1635	0.463966	5.65528	0.047205	0.017747	14.0957	NA	BDL	0.214143	14.3109	12.1364	0.591667	0.556348	0.359416	0.058844	97.6711	0.306417	Cummulate			0.02027	0.008831	0.01299	0.008898	0.0046	0.010764	0.016295	0.007854	0.006529	0.007858	0.009083	0.012549	0.004988	0.003299	0.039603		0.351434	2.08621	0.785886	14.1342	18.5231	0.394244	-4.2361	97.7968
LD1687-70_Area1_Amph1	13	418		60.5956		48.4934	0.641168	6.24658	0.048357	0.019317	14.3586	NA	BDL	0.195538	13.9887	12.214	0.613687	0.614931	0.283705	0.08668	97.8047	0.364651	Cummulate			0.020322	0.008838	0.013002	0.008904	0.004602	0.010774	0.016311	0.007862	0.006536	0.007877	0.009088	0.012587	0.00499	0.003301	0.039115		0.354428	1.66989	0.746145	13.8239	17.0563	0.390507	-4.2171	219.602
LD1687-70_Area1_Amph1	13	419		70.6455		48.1873	0.743985	6.49542	0.042245	0.027408	14.2764	NA	BDL	0.189236	13.895	12.1651	0.581492	0.572463	0.175616	0.051635	97.4033	0.374365	Cummulate			0.020332	0.008835	0.012998	0.008902	0.004601	0.010772	0.016308	0.007861	0.006535	0.007875	0.009083	0.012585	0.004987	0.003301	0.042565		0.355824	1.5132	0.731048	15.7032	12.1311	0.391676	-4.2227	124.2
LD1687-70_Area1_Amph1	13	420		80.8435		49.1633	0.659014	5.80522	0.043441	0.027273	13.8137	NA	BDL	0.1987	14.4816	12.1952	0.577792	0.493064	0.137566	0.051044	97.6469	0.374597	Cummulate			0.020262	0.008824	0.012982	0.008893	0.0046	0.010756	0.016282	0.007848	0.006523	0.007844	0.00907	0.012523	0.004979	0.003297	0.035534		0.351712	1.63942	0.775506	15.2813	12.1865	0.398497	-4.2578	-839.47
LD1687-70_Area1_Amph1	13	421		90.8934		49.2844	0.671873	5.89234	0.037659	0.024075	13.9141	NA	BDL	0.203318	14.2275	12.242	0.646133	0.511099	0.135902	0.051476	97.8419	0.357165	Cummulate			0.020263	0.008826	0.012977	0.008895	0.004601	0.010759	0.016287	0.00785	0.006525	0.007853	0.009073	0.012535	0.004981	0.003298	0.03925		0.351199	1.6186	0.76902	17.506	13.757	0.397024	-4.2507	-190.04
LD1687-70_Area1_Amph2	14	422		0		53.0354	0.212269	2.26346	0.021684	0.006996	10.9128	NA	BDL	0.187302	17.1296	12.5012	0.209058	0.124833	0.062321	0.069961	96.7369	0.268998	Homogeneous			0.019872	0.00877	0.012869	0.008855	0.004596	0.010668	0.016141	0.007777	0.006461	0.007661	0.009	0.012192	0.004935	0.003273	0.035849		0.335316	3.75789	1.28194	29.6755	46.3805	0.45026	-4.4756	-570
LD1687-70_Area1_Amph2	14	423		5.38517		52.9915	0.258718	2.68851	0.027226	0.009486	11.2902	NA	BDL	0.189965	16.8738	12.4875	0.267718	0.164237	0.07341	0.085441	97.4077	0.279029	Homogeneous			0.019909	0.008774	0.012877	0.008857	0.004595	0.010675	0.016154	0.007783	0.006466	0.007681	0.009006	0.012227	0.004939	0.003275	0.037541		0.335768	3.21459	1.16671	23.8112	34.3019	0.442385	-4.4471	81.4073
LD1687-70_Area1_Amph2	14	424		10.7703		52.4458	0.344249	3.79542	0.043195	0.009015	12.0243	NA	BDL	0.196522	16.1506	12.3636	0.401972	0.226276	0.090036	0.073441	98.1644	0.301568	Homogeneous			0.019996	0.008782	0.012888	0.008861	0.004594	0.010691	0.016179	0.007797	0.006477	0.00772	0.009019	0.012295	0.00495	0.00328	0.037324		0.338343	2.58728	0.968833	15.3191	36.0562	0.428172	-4.3925	124.432
LD1687-70_Area1_Amph2	14	425		16.6013		51.1748	0.44895	4.86285	0.047934	0.008731	12.9753	NA	BDL	0.199899	15.3222	12.4114	0.510298	0.330692	0.113943	0.195664	98.6027	0.329927	Homogeneous			0.020116	0.0088	0.012926	0.008874	0.004596	0.010719	0.016223	0.007819	0.006497	0.007781	0.009041	0.012406	0.004962	0.003287	0.040733		0.343522	2.13405	0.85009	13.9004	37.2222	0.411602	-4.3211	-1162.5
LD1687-70_Area1_Amph2	14	426		21.9864		50.5891	0.49974	5.33309	0.054752	0.005735	13.3328	NA	BDL	0.202562	14.9227	12.3798	0.552111	0.396024	0.135909	0.081136	98.4855	0.342079	Homogeneous			0.020168	0.00881	0.012941	0.008881	0.004597	0.010733	0.016246	0.00783	0.006507	0.007804	0.009053	0.012448	0.004969	0.003291	0.033099		0.345898	1.9794	0.809737	12.2787	56.4875	0.405847	-4.2937	503.766
LD1687-70_Area1_Amph2	14	427		27.3716		49.747	0.552418	5.62705	0.050054	0.013034	13.53	NA	BDL	0.202299	14.6756	12.3051	0.518826	0.440878	0.143189	0.095861	97.9013	0.34928	Homogeneous			0.02021	0.008816	0.012958	0.008886	0.004598	0.010743	0.016261	0.007838	0.006514	0.00782	0.00906	0.012484	0.004973	0.003293	0.035784		0.349197	1.84689	0.787584	13.3609	25.0761	0.402744	-4.2777	-6513.4
LD1687-70_Area2_Amph1_Trans1	15	428		0		53.8686	0.088846	2.17773	0.02745	BDL	10.386	NA	BDL	0.184209	17.4186	12.5126	0.200909	0.097289	0.025876	0.085191	97.0733	0.255792	Cummulate			0.019803	0.008755	0.012827	0.008842	0.004592	0.010646	0.016106	0.00776	0.006445	0.007622	0.008983	0.012118	0.004925	0.003267	0.039541		0.332353	7.86368	1.30778	23.589	-62.23	0.461953	-4.5187	-146.32
LD1687-70_Area2_Amph1_Trans1	15	429		28.6356		54.5893	0.062052	1.74848	0.020036	BDL	10.1247	NA	BDL	0.193871	17.7455	12.6197	0.15811	0.096825	0.022862	0.217639	97.5991	0.349987	Cummulate			0.019756	0.008749	0.012814	0.008838	0.004593	0.010636	0.016091	0.007752	0.006438	0.007605	0.008976	0.01209	0.004919	0.003264	0.038286		0.329715	10.8789	1.47748	31.9899	-64.952	0.468104	-4.5403	-570.67
LD1687-70_Area2_Amph1_Trans1	15	430		56.8668		52.5253	0.206771	3.40746	0.024138	BDL	11.4844	NA	BDL	0.19896	16.6067	12.4805	0.310471	0.179289	0.060338	0.077892	97.5622	0.247218	Cummulate			0.019948	0.008776	0.012877	0.008857	0.004594	0.010679	0.01616	0.007787	0.006469	0.007689	0.00901	0.012241	0.004942	0.003277	0.039648		0.337849	3.8386	1.02663	26.7492	-2013.8	0.438556	-4.4332	-215.22
LD1687-70_Area2_Amph1_Trans1	15	431		85.5025		54.1253	0.100824	2.23584	0.017082	BDL	10.5682	NA	BDL	0.189788	17.4242	12.4002	0.203721	0.109208	0.025524	BDL	97.3999	0.285895	Cummulate			0.019811	0.008755	0.012832	0.008841	0.004592	0.010648	0.01611	0.007762	0.006446	0.007627	0.008986	0.012128	0.004928	0.003269	0.040005		0.331627	7.0298	1.28912	37.3876	1146.96	0.45785	-4.5058	193.005
LD1687-70_Area2_Amph1_Trans1	15	432		114.138		52.9031	0.225857	3.32917	0.024255	BDL	11.2326	NA	BDL	0.191786	16.7039	12.4343	0.254795	0.192385	0.060898	BDL	97.553	0.259159	Cummulate			0.019909	0.008768	0.012853	0.00885	0.004593	0.010668	0.016141	0.007778	0.006461	0.007668	0.009001	0.012207	0.004937	0.003273	0.044812		0.33626	3.57489	1.03827	26.6053	192.229	0.443448	-4.4507	453.123
LD1687-70_Area2_Amph1_Trans1	15	433		141.451		54.8281	0.122553	2.08545	0.017785	BDL	10.3592	NA	BDL	0.189144	17.4954	12.6418	0.172439	0.115624	0.039543	0.073991	98.141	0.280064	Cummulate			0.019773	0.008754	0.01281	0.008842	0.004594	0.010643	0.016101	0.007758	0.006443	0.007614	0.008982	0.012108	0.004924	0.003266	0.036657		0.329046	5.93061	1.33798	35.9456	-325.32	0.462597	-4.5215	-232.57
LD1687-70_Area2_Amph1_Trans1	15	434		170.087		53.9176	0.187074	2.69384	0.012416	BDL	11.017	NA	BDL	0.190206	17.146	12.564	0.235269	0.155414	0.050737	0.061528	98.2311	0.254422	Cummulate			0.019859	0.008765	0.012847	0.008849	0.004594	0.010662	0.016131	0.007773	0.006456	0.007653	0.008997	0.012178	0.004933	0.003272	0.037605		0.332573	4.16054	1.16423	51.1531	4466.95	0.448064	-4.4698	234.665
LD1687-70_Area2_Amph1_Trans1	15	435		198.722		51.5871	0.325865	4.57104	0.042454	0.014466	12.505	NA	BDL	0.219933	15.8046	12.2833	0.445007	0.318414	0.100134	0.081417	98.2987	0.270731	Cummulate			0.020062	0.008788	0.012909	0.008864	0.004593	0.010703	0.016198	0.007807	0.006485	0.007746	0.00903	0.012343	0.004956	0.003284	0.038638		0.341858	2.6954	0.878291	15.5748	22.6102	0.419539	-4.3555	-150.43
LD1687-70_Area2_Amph1_Trans1	15	436		226.954		50.8253	0.343302	4.97941	0.032574	0.014954	12.7256	NA	0.009114	0.200286	15.4288	12.3913	0.463122	0.373363	0.106625	0.085288	97.979	0.314816	Cummulate			0.020108	0.008799	0.012922	0.008873	0.004596	0.010715	0.016218	0.007816	0.006494	0.007766	0.00904	0.012382	0.00496	0.003286	0.037808		0.344779	2.59384	0.839554	20.0667	21.897	0.415746	-4.3372	61.2091
LD1687-70_Area2_Amph1_Trans1	15	437		255.589		49.2209	0.455212	5.92417	0.038965	0.018322	13.5366	NA	BDL	0.197203	14.6378	12.3441	0.568926	0.478287	0.142696	0.091979	97.6552	0.324022	Cummulate			0.020231	0.008819	0.012967	0.008888	0.004599	0.010746	0.016266	0.00784	0.006515	0.007824	0.009065	0.012487	0.004974	0.003294	0.034363		0.351447	2.11446	0.767099	16.9357	17.9522	0.402707	-4.2767	160.916
LD1687-70_Area2_Amph2	16	438		0		48.3496	0.54274	6.55774	0.035904	0.017408	14.0947	NA	BDL	0.194112	14.088	12.3532	0.613143	0.558895	0.175245	0.039965	97.6207	0.36832	Cummulate			0.020309	0.008834	0.012992	0.0089	0.004602	0.010767	0.0163	0.007857	0.00653	0.007862	0.009082	0.012557	0.004983	0.003299	0.038755		0.355209	1.87048	0.727535	18.33	18.8843	0.394384	-4.2355	167.169
LD1687-70_Area2_Amph2	16	439		7.2111		48.794	0.467568	6.29675	0.041474	0.019272	13.8724	NA	BDL	0.190265	14.2153	12.2996	0.621377	0.554406	0.165754	0.064246	97.6024	0.362482	Cummulate			0.020269	0.008827	0.012976	0.008894	0.0046	0.010757	0.016284	0.007849	0.006523	0.007846	0.009075	0.012526	0.00498	0.003297	0.041542		0.353228	2.075	0.742777	15.9686	17.088	0.397618	-4.2517	-1120.1
LD1687-70_Area2_Amph2	16	440		13.6142		50.6274	0.403321	5.31801	0.03997	0.016254	13.0243	NA	BDL	0.201015	15.2927	12.2873	0.501439	0.396836	0.129079	0.066155	98.3038	0.33121	Cummulate			0.020141	0.008802	0.012934	0.008874	0.004596	0.010723	0.016229	0.007822	0.006499	0.00778	0.009046	0.012407	0.004965	0.003289	0.033438		0.345818	2.3048	0.811334	16.5083	20.1744	0.410852	-4.3164	248.226
LD1687-70_Area2_Amph2	16	441		20.8253		53.6279	0.201254	3.01886	0.039365	0.005739	11.3635	NA	BDL	0.201156	16.7954	12.4332	0.31612	0.151391	0.069534	BDL	98.2234	0.281333	Cummulate			0.019895	0.00877	0.012861	0.008852	0.004594	0.010672	0.016148	0.007782	0.006463	0.007676	0.009005	0.012215	0.00494	0.003276	0.045047		0.333784	3.92192	1.09491	16.7157	56.4236	0.441026	-4.4439	152.68
LD1687-70_Area2_Amph2	16	442		27.5335		51.2364	0.225162	4.20104	0.032284	0.014934	12.2082	NA	BDL	0.191371	15.8241	12.4287	0.436911	0.295734	0.081379	0.076284	97.2525	0.309284	Cummulate			0.020039	0.008792	0.012911	0.008868	0.004596	0.010704	0.016198	0.007806	0.006485	0.00774	0.009031	0.01233	0.004953	0.003283	0.040375		0.342769	3.5881	0.918626	20.2308	21.9284	0.424848	-4.3754	-167.32
LD1687-70_Area2_Amph2	16	443		33.9367		48.3759	0.435129	6.94807	0.057215	0.02581	14.383	NA	BDL	0.189998	13.8112	12.2111	0.733757	0.624679	0.180025	0.043206	98.0191	0.377793	Cummulate			0.020323	0.008831	0.012987	0.008895	0.004598	0.010767	0.016299	0.007858	0.00653	0.007872	0.009084	0.012568	0.004986	0.0033	0.041186		0.355272	2.18331	0.705563	11.7976	12.8484	0.390197	-4.2157	8792.17
LD1687-70_Area2_Amph2	16	444		41.1478		48.272	0.471266	6.69524	0.048921	0.029305	14.3191	NA	BDL	0.193698	13.9439	12.2419	0.701728	0.591121	0.173339	0.049307	97.7308	0.374472	Cummulate			0.020321	0.008833	0.012999	0.008898	0.004599	0.010769	0.016303	0.007859	0.006531	0.007873	0.009085	0.012572	0.004986	0.003301	0.037782		0.355609	2.06342	0.719828	13.6653	11.3648	0.391143	-4.2198	87.8138
LD1687-70_Area3_Amph1	17	445		0		49.232	0.736024	6.21481	0.035032	0.019913	13.9905	NA	BDL	0.207139	14.1941	12.1598	0.570177	0.543977	0.157326	0.074153	98.135	0.364816	Homogeneous			0.020257	0.008824	0.012974	0.008891	0.0046	0.010759	0.016285	0.00785	0.006524	0.007849	0.009073	0.012538	0.004982	0.003298	0.036718		0.351431	1.52389	0.74768	18.7488	16.55	0.395895	-4.2437	-450.76
LD1687-70_Area3_Amph1	17	446		4.12311		51.2272	0.600766	4.93926	0.031623	0.009894	13.0699	NA	BDL	0.208313	15.2205	12.2017	0.493508	0.388966	0.115452	0.076608	98.5837	0.333066	Homogeneous			0.020112	0.008802	0.012931	0.008873	0.004596	0.010724	0.016231	0.007823	0.0065	0.007785	0.009046	0.012417	0.004967	0.003289	0.037837		0.343286	1.74412	0.843103	20.6458	32.9015	0.410143	-4.3132	95.8385
LD1687-70_Area3_Amph1	17	447		8.24621		53.1813	0.329119	3.06822	0.0233	0.018205	11.5386	NA	BDL	0.196383	16.6149	12.415	0.283354	0.195383	0.089928	0.074195	98.0279	0.286778	Homogeneous			0.019909	0.008774	0.012872	0.008854	0.004594	0.010679	0.016158	0.007786	0.006467	0.007689	0.00901	0.012245	0.004943	0.003277	0.039416		0.335143	2.67506	1.0854	27.6719	18.0547	0.437426	-4.4273	945.979
LD1687-70_Area3_Amph1	17	448		13.6314		53.128	0.356075	3.47787	0.017239	0.017182	11.817	NA	BDL	0.211376	16.4154	12.417	0.31284	0.22709	0.079884	0.105497	98.5825	0.294365	Homogeneous			0.019936	0.008776	0.012874	0.008854	0.004593	0.010683	0.016164	0.00779	0.00647	0.007701	0.009013	0.012268	0.004945	0.003278	0.034962		0.335579	2.52276	1.01454	37.1015	19.1011	0.432024	-4.4067	-319.42
LD1687-70_Area3_Amph1	17	449		17.7545		51.2514	0.431516	4.55935	0.028249	0.025298	12.7457	NA	BDL	0.208316	15.5632	12.3082	0.447924	0.28706	0.091229	0.053567	98.001	0.322441	Homogeneous			0.020075	0.008794	0.012925	0.008867	0.004594	0.010713	0.016213	0.007814	0.006492	0.007764	0.009036	0.01238	0.004959	0.003286	0.042574		0.342899	2.19465	0.879634	22.9986	13.0953	0.415379	-4.335	154.651
LD1687-70_Area3_Amph1	17	450		21.8776		50.7784	0.413879	5.10756	0.044082	0.053537	13.1087	NA	BDL	0.201443	15.1961	12.3358	0.54254	0.286812	0.097006	0.056143	98.222	0.334098	Homogeneous			0.020124	0.008799	0.012936	0.008871	0.004594	0.010722	0.016228	0.007822	0.006498	0.007787	0.009044	0.012417	0.004964	0.003289	0.041375		0.34498	2.26136	0.828591	15.0392	6.38392	0.409382	-4.3084	221.216
LD1687-70_Area3_Amph1	17	451		26.0007		52.1009	0.421771	4.33136	0.036511	0.054282	12.6003	NA	0.008821	0.207963	15.8228	12.2878	0.428253	0.283021	0.086431	BDL	98.6702	0.316235	Homogeneous			0.020039	0.008788	0.012911	0.008863	0.004593	0.010705	0.016201	0.007809	0.006486	0.007749	0.009031	0.012352	0.004957	0.003285	0.045042		0.339779	2.2305	0.903511	17.9743	6.30207	0.417906	-4.3476	63.1575
LD1687-70_Area3_Amph2	18	452		0		49.9838	0.571655	5.1347	0.022785	0.028849	13.2004	NA	BDL	0.201184	14.7571	12.2653	0.514818	0.421645	0.15079	0.070181	97.3232	0.342349	Homogeneous			0.020148	0.008812	0.012949	0.008882	0.004599	0.010737	0.016251	0.007833	0.006508	0.007807	0.009056	0.012459	0.00497	0.003292	0.040052		0.347692	1.8042	0.826061	28.3555	11.5406	0.407899	-4.2981	86.6274
LD1687-70_Area3_Amph2	18	453		5.65685		50.7459	0.310091	4.35781	0.033532	0.027019	12.9666	NA	BDL	0.202937	15.2421	12.1692	0.456323	0.334177	0.255875	0.047343	97.1489	0.330956	Homogeneous			0.020095	0.008807	0.012947	0.008878	0.004597	0.01073	0.016239	0.007827	0.006503	0.007786	0.009055	0.012421	0.00497	0.003291	0.038852		0.344539	2.80071	0.901257	19.5276	12.2926	0.41184	-4.3179	-209.7
LD1687-70_Area3_Amph2	18	454		12.06		51.1121	0.298086	4.16596	0.03296	0.030083	12.8141	NA	BDL	0.202326	15.4252	12.2412	0.43805	0.305947	0.225486	0.039597	97.3311	0.325622	Homogeneous			0.020067	0.008802	0.012937	0.008874	0.004596	0.010722	0.016227	0.007821	0.006497	0.007774	0.009048	0.012399	0.004966	0.003289	0.038745		0.343018	2.88496	0.92273	19.8433	11.0768	0.414272	-4.3283	94.9021
LD1687-70_Area3_Amph2	18	455		18.4631		51.2844	0.350837	4.09632	0.029497	0.019874	12.6463	NA	BDL	0.203533	15.4753	12.3078	0.431935	0.295116	0.232235	BDL	97.3731	0.32196	Homogeneous			0.020047	0.0088	0.012926	0.008873	0.004597	0.010718	0.01622	0.007818	0.006495	0.007765	0.009044	0.012382	0.004963	0.003287	0.036205		0.342254	2.55269	0.930579	22.0739	16.5759	0.417091	-4.34	693.003
LD1687-70_Area3_Amph2	18	456		23.4631		51.516	0.398402	4.30596	0.023989	0.027144	12.5695	NA	BDL	0.209759	15.5863	12.3463	0.363038	0.299512	0.172109	0.079788	97.8978	0.319022	Homogeneous			0.020043	0.008796	0.012915	0.008869	0.004597	0.010713	0.016212	0.007814	0.006491	0.007754	0.009038	0.012369	0.00496	0.003286	0.037998		0.341604	2.32523	0.906061	26.9402	12.2371	0.418438	-4.347	-518.64
LD1687-70_Area3_Amph2	18	457		29.12		51.6048	0.362354	4.03774	0.020715	0.022288	12.5957	NA	BDL	0.20589	15.6548	12.3221	0.41839	0.306043	0.216963	0.070653	97.8384	0.318512	Homogeneous			0.020038	0.008799	0.012925	0.008872	0.004597	0.010716	0.016217	0.007816	0.006493	0.00776	0.009042	0.012372	0.004962	0.003287	0.030465		0.341197	2.49267	0.937996	31.0742	14.823	0.418056	-4.3456	226.162
LD1687-70_Area3_Amph2	18	458		35.5231		49.6988	0.599711	5.71205	0.035775	0.020158	13.4029	NA	BDL	0.194833	14.4918	12.3542	0.583769	0.469246	0.12235	0.054863	97.7405	0.35001	Homogeneous			0.02018	0.008816	0.01295	0.008884	0.0046	0.010742	0.016259	0.007837	0.006512	0.007818	0.00906	0.012477	0.004971	0.003293	0.03735		0.349089	1.74652	0.780906	18.3653	16.3546	0.404709	-4.2832	103.509
LD1687-73_Area1_Amph1	19	459		0		49.8734	0.621534	4.78013	0.017995	BDL	14.3771	NA	BDL	0.098496	14.2532	12.1609	0.550319	0.406644	0.156114	0.139973	97.4358	0.370246	Core			0.020208	0.008831	0.013008	0.008894	0.004597	0.010769	0.0163	0.007859	0.006529	0.007873	0.009081	0.012583	0.004986	0.003302	0.034658		0.348035	1.70496	0.859095	35.7248	239.066	0.390406	-4.2162	177.738
LD1687-73_Area1_Amph1	19	460		16.6433		51.4623	0.486178	3.98859	0.014047	BDL	13.4719	NA	BDL	0.10019	14.9561	12.233	0.44758	0.315798	0.113169	0.250142	97.839	0.64208	Rim			0.020076	0.008807	0.012951	0.008876	0.004593	0.010734	0.016245	0.007831	0.006505	0.007809	0.009054	0.012469	0.00497	0.003293	0.035982		0.341575	2.01757	0.944164	45.4433	115.024	0.403735	-4.2826	-1710.2
LD1687-73_Area1_Amph1	19	461		33.6433		51.0269	0.500522	4.20261	0.016802	BDL	13.7311	NA	BDL	0.101141	14.9903	12.2432	0.5404	0.333067	0.121023	0.154146	97.9612	0.343942	Core			0.02012	0.008814	0.012977	0.008881	0.004594	0.010743	0.016259	0.007839	0.006511	0.007826	0.009061	0.012491	0.004974	0.003295	0.031991		0.343501	1.97733	0.919467	38.1495	-334.21	0.399826	-4.2643	-1098.2
LD1687-73_Area1_Amph1	19	462		50.2866		50.85	0.512128	4.24206	0.015816	BDL	13.916	NA	BDL	0.103504	14.8133	12.137	0.553529	0.351661	0.15916	0.137113	97.7913	0.347792	Core			0.02013	0.008815	0.012982	0.008881	0.004593	0.010747	0.016266	0.007842	0.006514	0.007836	0.009065	0.01251	0.004978	0.003297	0.038814		0.34406	1.94556	0.914751	40.4744	208.612	0.396981	-4.2498	-129.64
LD1687-73_Area1_Amph1	19	463		67.2866		51.1966	BDL	1.40077	0.023388	BDL	25.1411	NA	0.020595	0.657966	7.62343	11.5898	0.306832	0.094142	0.015403	BDL	98.07	0.353622	Core			0.02072	0.008996	0.013456	0.008994	0.004583	0.011085	0.016808	0.008127	0.006735	0.008499	0.009331	0.013842	0.005146	0.003409	0.033874		0.340919	97.3186	1.69525	27.9393	76.3165	0.292286	-3.5629	28.5221
LD1687-73_Area1_Amph1	19	464		83.93		50.8198	BDL	2.18404	0.011287	BDL	24.0967	NA	0.010457	0.414132	8.61093	11.2688	0.513039	0.156569	0.010918	0.036608	98.1333	0.654668	Rim			0.020685	0.008966	0.01341	0.008972	0.004575	0.011037	0.016731	0.008088	0.006704	0.008421	0.009296	0.013667	0.005129	0.003395	0.036416		0.343171	141.82	1.3183	56.8964	3251.75	0.298853	-3.6212	55.2236
LD1687-73_Area1_Amph1	19	465		100.93		51.8995	BDL	1.60769	BDL	BDL	23.0446	NA	BDL	0.341178	9.33696	11.6959	0.365415	0.08954	0.003815	BDL	98.3846	0.617939	Rim			0.02058	0.008959	0.013361	0.008973	0.004583	0.011013	0.016691	0.008066	0.006688	0.008357	0.009277	0.013552	0.005113	0.003387	0.04296		0.338805	420.668	1.56419	5371.46	122.326	0.305974	-3.6796	87.7404
LD1687-73_Area1_Amph1	19	466		117.573		51.3933	BDL	1.8617	BDL	BDL	22.9748	NA	0.011671	0.310359	9.28837	11.5506	0.388933	0.109799	0.008809	BDL	97.8983	0.588676	Rim			0.020589	0.008955	0.013358	0.008968	0.004579	0.011008	0.016684	0.008063	0.006685	0.008354	0.009274	0.013546	0.005112	0.003386	0.037811		0.340668	91.3052	1.43926	88.3468	515.27	0.306342	-3.6818	49.4075
LD1687-73_Area1_Amph1	19	467		134.573		51.3673	0.023861	1.65381	BDL	BDL	23.2464	NA	BDL	0.368054	9.1326	11.6968	0.349653	0.110731	0.011267	BDL	97.9605	0.589192	Rim			0.020602	0.008963	0.013376	0.008975	0.004582	0.011021	0.016704	0.008073	0.006694	0.008374	0.009283	0.01359	0.005115	0.003389	0.037602		0.340568	27.4187	1.5395	121.031	95.7865	0.304469	-3.6658	103.364
LD1687-73_Area1_Amph1	19	468		151.217		50.5995	BDL	2.16761	BDL	BDL	24.8524	NA	BDL	0.399652	7.98001	11.5911	0.385642	0.233265	0.022274	BDL	98.2315	0.595947	Rim			0.020732	0.00899	0.01344	0.008993	0.004582	0.01107	0.016782	0.008114	0.006725	0.008468	0.009322	0.013773	0.005139	0.003403	0.036708		0.343736	190.146	1.32354	118.72	-909.14	0.294145	-3.5794	91.2378
LD1687-73_Area1_Amph2	20	469		0		49.4515	0.740271	5.10051	0.020961	BDL	14.5344	NA	BDL	0.099877	14.2347	11.8866	0.562719	0.547075	0.169238	0.270357	97.6182	0.373121	Homogeneous			0.020223	0.008826	0.013015	0.008888	0.004594	0.010767	0.016297	0.007858	0.006528	0.007877	0.00908	0.012593	0.004988	0.003301	0.0346		0.349798	1.51735	0.830556	30.767	-556.59	0.38811	-4.2041	-281.82
LD1687-73_Area1_Amph2	20	470		193.706		51.0318	0.557586	4.38698	0.022824	BDL	13.7032	NA	BDL	0.104986	15.0581	12.2066	0.561253	0.367681	0.123671	0.131141	98.2558	0.36287	Homogeneous			0.020115	0.00881	0.012973	0.008877	0.004594	0.010739	0.016253	0.007836	0.006509	0.007821	0.009058	0.01248	0.004973	0.003294	0.03674		0.34353	1.83467	0.898675	28.2938	-1004	0.400181	-4.2651	274.236
LD1687-73_Area1_Amph2	20	471		388.295		49.7691	0.589526	4.36299	0.013887	BDL	13.5767	NA	BDL	0.121271	14.4395	12.0533	0.524347	0.365508	0.136668	0.149862	96.1027	0.346287	Homogeneous			0.020135	0.00882	0.012981	0.008885	0.004597	0.010751	0.016272	0.007845	0.006517	0.007837	0.009067	0.012515	0.004977	0.003297	0.041068		0.347908	1.76712	0.901056	46.0025	-129.13	0.402139	-4.2704	-90.295
LD1687-73_Area1_Amph2	20	472		582.473		50.3321	0.701036	4.74588	0.021366	BDL	14.1396	NA	BDL	0.11495	14.5957	11.9961	0.608115	0.408114	0.144345	0.113914	97.9212	0.353824	Homogeneous			0.020168	0.008818	0.012994	0.008882	0.004594	0.010754	0.016276	0.007848	0.006519	0.007851	0.009069	0.012536	0.004982	0.003298	0.042182		0.346297	1.57275	0.862351	30.18	-137.33	0.393725	-4.233	312.381
LD1687-73_Area1_Amph2	20	473		777.062		50.3592	0.720702	4.90018	0.01603	BDL	14.1738	NA	BDL	0.116918	14.6441	12.0259	0.665657	0.414932	0.143173	0.147447	98.328	0.36077	Homogeneous			0.020173	0.008816	0.012994	0.00888	0.004594	0.010751	0.016273	0.007846	0.006517	0.007852	0.009067	0.012532	0.00498	0.003298	0.038031		0.346349	1.54421	0.848061	39.9381	774.946	0.393222	-4.2311	207.73
LD1687-73_Area1_Amph2	20	474		970.768		50.2668	0.684459	4.64315	0.028635	BDL	14.2403	NA	BDL	0.135427	14.3705	12.1474	0.647202	0.401116	0.15577	0.132594	97.8534	0.360561	Homogeneous			0.020172	0.008825	0.013	0.008888	0.004597	0.010762	0.016289	0.007854	0.006524	0.007865	0.009075	0.01256	0.004983	0.0033	0.036679		0.346354	1.59821	0.872178	22.7442	161.131	0.3923	-4.2246	-69.252
LD1687-73_Area1_Amph2	20	475		1165.36		49.7826	0.753074	5.16062	0.024607	BDL	14.1829	NA	BDL	0.118712	14.477	12.1129	0.774204	0.45656	0.144238	0.158602	98.146	0.36607	Homogeneous			0.020197	0.00882	0.013001	0.008884	0.004596	0.010756	0.01628	0.007849	0.00652	0.007862	0.00907	0.012542	0.00498	0.003298	0.038506		0.348634	1.50068	0.825448	26.3202	136.189	0.393085	-4.229	-94.362
LD1687-73_Area1_Amph2	20	476		1359.54		50.0186	0.741409	4.99246	0.016316	BDL	14.1068	NA	BDL	0.121504	14.5108	12.1741	0.776503	0.434128	0.153563	0.157466	98.2036	0.363393	Homogeneous			0.020184	0.008822	0.012999	0.008886	0.004597	0.010757	0.016281	0.00785	0.006521	0.00786	0.00907	0.012538	0.00498	0.003298	0.034976		0.347664	1.5165	0.83995	39.2788	214.698	0.394261	-4.235	543.997
LD1687-73_Area1_Amph2	20	477		1554.13		50.0734	0.728161	5.0438	0.015505	BDL	14.2289	NA	BDL	0.112851	14.5495	12.0831	0.709372	0.429341	0.158234	0.156334	98.2885	0.36159	Homogeneous			0.02019	0.008821	0.013002	0.008884	0.004596	0.010757	0.016282	0.007851	0.006521	0.00786	0.009072	0.012544	0.004982	0.003299	0.045316		0.347547	1.53431	0.835553	41.2816	-343.44	0.392528	-4.2273	-192.42
LD1687-73_Area1_Amph2	20	478		1747.83		49.6722	0.697968	4.88162	0.024132	BDL	14.106	NA	BDL	0.109701	14.4307	12.0572	0.71328	0.45606	0.162669	0.116062	97.4276	0.362982	Homogeneous			0.020185	0.008823	0.013004	0.008886	0.004596	0.010758	0.016284	0.007851	0.006522	0.007861	0.009073	0.012546	0.004982	0.003299	0.041483		0.348768	1.57764	0.849895	26.8287	165.775	0.394188	-4.2329	169.258
LD1687-73_Area2_Amph1	21	479		0		37.1019	0.643043	13.7776	0.052914	0.007459	27.3209	NA	BDL	0.516334	2.43269	11.4005	0.428089	2.3269	2.25706	BDL	98.2654	0.853884	Replacement_B			0.021534	0.009133	0.013467	0.009125	0.004647	0.011236	0.017039	0.008237	0.00684	0.008659	0.009494	0.014189	0.005225	0.003422	0.039527		0.411338	1.67107	0.493189	12.9488	43.9112	0.279583	-3.4335	138.011
LD1687-73_Area2_Amph1	21	480		25		42.2213	0.295414	10.4109	0.043112	0.006284	25.5728	NA	BDL	0.297594	4.95781	11.8723	0.465509	1.20299	1.07104	BDL	98.4171	0.743537	Replacement_B			0.021197	0.009052	0.013399	0.009053	0.004614	0.011131	0.016873	0.008156	0.006769	0.008522	0.009388	0.013899	0.005166	0.003405	0.043666		0.382901	2.92944	0.571502	15.6107	51.6915	0.289543	-3.5301	1056.18
LD1687-73_Area2_Amph1	21	481		33.9443		40.7235	0.16351	13.3712	0.053016	BDL	25.4772	NA	0.012037	0.471738	3.80709	11.8327	0.507615	1.28429	1.05647	BDL	98.7604	0.786727	Replacement_B			0.021298	0.009044	0.01333	0.009044	0.004611	0.011122	0.016861	0.00815	0.006763	0.008511	0.009383	0.013884	0.005163	0.003402	0.040008		0.391987	4.72163	0.500359	12.8269	84.0948	0.290011	-3.5344	48.426
LD1687-73_Area2_Amph1	21	482		128.944		38.4165	0.235075	11.5603	0.04307	0.008789	29.0195	NA	BDL	0.297086	2.73868	11.4988	0.600032	2.40176	2.42187	BDL	99.2415	0.847509	Replacement_B			0.021522	0.009155	0.013572	0.009142	0.004643	0.011273	0.017094	0.008269	0.006861	0.008734	0.009531	0.014312	0.005245	0.003434	0.040433		0.402614	3.52674	0.542031	15.7574	37.2793	0.271014	-3.3538	410.213
LD1687-73_Area2_Amph1	21	483		186.953		37.8835	0.521586	12.9113	0.073686	0.006181	28.3363	NA	BDL	0.279694	2.57238	11.5724	0.501813	2.29123	2.21931	BDL	99.1694	0.851795	Replacement_B			0.02153	0.009141	0.013514	0.009132	0.004643	0.011251	0.017059	0.00825	0.006848	0.008693	0.009505	0.014245	0.005231	0.003427	0.039191		0.406426	1.93174	0.51097	9.51439	52.8644	0.274399	-3.3862	-203.78
LD1687-73_Area2_Amph2	22	484		0		50.6258	0.719838	4.87326	0.030958	BDL	13.7765	NA	BDL	0.110579	14.838	12.2378	0.651885	0.40821	0.146524	0.130173	98.5495	0.350907	Homogeneous			0.020133	0.008812	0.012974	0.008878	0.004596	0.010743	0.016258	0.007838	0.006511	0.007829	0.009059	0.012491	0.004973	0.003294	0.037325		0.345165	1.54586	0.849941	21.0801	168.662	0.39905	-4.2577	-397.05
LD1687-73_Area2_Amph2	22	485		7.07107		52.4261	0.49857	3.31313	0.025871	BDL	12.4028	NA	BDL	0.110113	16.0829	12.1961	0.415943	0.270852	0.105674	0.125431	97.9735	0.282848	Homogeneous			0.01996	0.008787	0.012922	0.00886	0.004593	0.010703	0.016195	0.007806	0.006482	0.007742	0.009029	0.012338	0.004956	0.003284	0.039706		0.337827	1.98228	1.04301	25.0186	160.583	0.421486	-4.3609	437.249
LD1687-73_Area2_Amph2	22	486		14.8813		50.246	0.717349	4.97569	0.031459	BDL	13.6936	NA	BDL	0.110397	14.7476	12.1802	0.634293	0.429157	0.143273	BDL	97.909	0.309195	Homogeneous			0.020145	0.008817	0.012975	0.008883	0.004598	0.010747	0.016265	0.007842	0.006514	0.007828	0.009064	0.012488	0.004976	0.003296	0.071004		0.346555	1.54975	0.840531	20.7673	117.11	0.400304	-4.2616	-197.76
LD1687-73_Area2_Amph2	22	487		21.2844		49.9746	0.703464	5.05754	0.034171	BDL	13.797	NA	BDL	0.116896	14.5825	12.0939	0.662141	0.424487	0.156371	0.11744	97.7205	0.350924	Homogeneous			0.020152	0.008814	0.012978	0.008879	0.004595	0.010746	0.016264	0.007841	0.006513	0.007837	0.009063	0.012505	0.004976	0.003295	0.038462		0.347611	1.56934	0.833508	19.177	117.094	0.39871	-4.2545	1524.34
LD1687-73_Area2_Amph2	22	488		29.0947		50.7111	0.658628	4.64181	0.034248	0.00644	13.5038	NA	BDL	0.107362	15.0685	12.2264	0.649955	0.388884	0.129526	0.113684	98.2403	0.355271	Homogeneous			0.020111	0.00881	0.012972	0.008877	0.004596	0.010738	0.01625	0.007834	0.006507	0.007817	0.009056	0.012465	0.004971	0.003293	0.039331		0.3448	1.63984	0.872433	19.1325	50.339	0.403294	-4.2779	302.163
LD1687-73_Area2_Amph2	22	489		36.1658		50.1673	0.650445	4.89822	0.033448	0.005709	13.8274	NA	BDL	0.109915	14.8315	12.1827	0.691712	0.406359	0.139092	0.110196	98.054	0.34277	Homogeneous			0.02015	0.008815	0.012989	0.008879	0.004595	0.010747	0.016264	0.007842	0.006513	0.007837	0.009063	0.0125	0.004975	0.003295	0.042042		0.34698	1.65333	0.848397	19.5749	56.7248	0.398343	-4.2538	-117.25
LD1687-73_Area2_Amph2	22	490		43.976		51.9492	0.531133	3.9863	0.029706	BDL	12.9348	NA	BDL	0.108655	15.4418	12.2443	0.531551	0.313221	0.107942	0.153609	98.3322	0.35186	Homogeneous			0.02001	0.008794	0.012928	0.008863	0.004593	0.010714	0.016213	0.007816	0.00649	0.007773	0.009038	0.012393	0.004961	0.003287	0.030797		0.339698	1.89662	0.944202	21.9026	163.07	0.412284	-4.3196	1022.06
LD1687-73_Area2_Amph2	22	491		50.3791		53.4172	0.326264	2.57056	0.012674	BDL	11.9411	NA	BDL	0.117045	16.5307	12.4103	0.335752	0.195263	0.072519	0.159281	98.0887	0.32748	Homogeneous			0.019876	0.008778	0.012898	0.008853	0.004592	0.010687	0.016169	0.007794	0.006471	0.00771	0.009017	0.012283	0.004946	0.003279	0.03308		0.333831	2.69283	1.19562	50.1525	-66.952	0.429797	-4.3952	217.411
LD1687-73_Area2_Amph2	22	492		58.1894		54.135	0.238076	2.11322	0.016443	BDL	11.5218	NA	BDL	0.106927	16.9418	12.2907	0.234915	0.146625	0.061239	0.117112	97.9239	0.295099	Homogeneous			0.019813	0.008766	0.012874	0.008843	0.004589	0.01067	0.016143	0.007781	0.006459	0.007676	0.009005	0.012226	0.00494	0.003276	0.036829		0.331117	3.42849	1.33069	38.8117	-79.926	0.437807	-4.4283	-298.58
LD1687-73_Area2_Amph2	22	493		65.2605		54.2444	0.228246	1.96886	0.021895	BDL	11.6208	NA	BDL	0.113762	17.051	12.3969	0.238533	0.129198	0.058912	0.149795	98.2223	0.282404	Homogeneous			0.019819	0.00877	0.012887	0.008846	0.00459	0.010674	0.01615	0.007784	0.006462	0.007683	0.009008	0.012238	0.004941	0.003277	0.035688		0.33079	3.54557	1.38491	29.3674	-216.06	0.435941	-4.4213	-606.15
LD1687-73_Area3_Amph1	23	494		0		51.2336	0.552215	3.99126	0.011447	BDL	13.5001	NA	BDL	0.099962	15.2581	12.3441	0.477824	0.315901	0.137753	0.113219	98.0355	0.339853	Homogeneous			0.020075	0.008813	0.012976	0.008879	0.004597	0.01074	0.016253	0.007836	0.006508	0.007811	0.009059	0.012469	0.004971	0.003294	0.044094		0.342411	1.84768	0.945085	55.5861	183.7	0.403387	-4.2777	244.91
LD1687-73_Area3_Amph1	23	495		92.8493		48.8289	0.517512	4.20965	0.012672	BDL	14.4748	NA	BDL	0.113744	13.8074	12.1707	0.423713	0.339811	0.169635	0.11802	95.1866	0.350293	Homogeneous	TOTAL<96		0.020197	0.008845	0.01304	0.008903	0.0046	0.010788	0.01633	0.007874	0.006541	0.007898	0.009097	0.012645	0.004992	0.003307	0.034645		0.35114	1.93336	0.919199	50.4254	-46.355	0.389007	-4.2012	-275.43
LD1687-73_Area3_Amph1	23	496		186.359		50.4087	0.523589	4.16818	0.024506	BDL	13.3644	NA	BDL	0.08611	14.8084	12.2647	0.436153	0.330749	0.148376	0.097383	96.6612	0.362121	Homogeneous			0.020078	0.008815	0.012966	0.00888	0.004597	0.010741	0.016255	0.007837	0.006509	0.007812	0.00906	0.012478	0.004971	0.003294	0.035077		0.34515	1.91667	0.922604	26.4187	-239.25	0.405362	-4.2833	460.151
LD1687-73_Area3_Amph1	23	497		279.208		46.4067	0.525908	6.90894	0.018644	BDL	17.0161	NA	BDL	0.17774	14.2206	9.90952	0.468784	0.338552	0.156754	0.08047	96.2287	0.366645	Homogeneous			0.020501	0.00881	0.013165	0.008853	0.004556	0.010795	0.016346	0.00789	0.006542	0.007966	0.009106	0.012774	0.005028	0.003321	0.041105		0.364724	1.9029	0.714148	34.3485	275.121	0.357587	-4.0413	-183.83
LD1687-73_Area3_Amph1	23	498		372.057		49.913	0.710753	5.00919	0.023111	BDL	13.8938	NA	BDL	0.101208	14.3925	12.1898	0.596792	0.445837	0.347423	0.134557	97.758	0.353801	Homogeneous			0.020146	0.008824	0.01298	0.008888	0.0046	0.010756	0.016278	0.007848	0.00652	0.007844	0.009073	0.012526	0.004981	0.003297	0.046313		0.347503	1.55938	0.837123	27.9822	2037.18	0.397282	-4.2449	-463.66
LD1687-73_Area3_Amph1	23	499		465.567		49.8103	0.709913	5.19548	0.016587	BDL	14.2779	NA	BDL	0.10413	14.4513	12.1995	0.695184	0.484425	0.197104	0.071368	98.2132	0.339761	Homogeneous			0.020186	0.008825	0.013004	0.008887	0.004597	0.010761	0.016287	0.007853	0.006523	0.007862	0.009076	0.012552	0.004983	0.003299	0.044316		0.348306	1.56017	0.822263	38.6536	-170.12	0.391734	-4.2194	-261.13
LD1687-73_Area3_Amph1	23	500		558.416		50.1475	0.74763	4.72233	0.014806	BDL	13.9755	NA	BDL	0.101466	14.2479	12.3148	0.503113	0.414255	0.276595	0.117666	97.5836	0.360903	Homogeneous			0.020135	0.008829	0.012982	0.008892	0.004602	0.010762	0.016288	0.007853	0.006524	0.00785	0.009077	0.012549	0.004981	0.003299	0.038535		0.346312	1.50877	0.863174	43.2254	842.05	0.396101	-4.2382	-100.52
LD1687-73_Area3_Amph1	23	501		651.265		50.805	0.571785	4.41871	0.012022	BDL	13.9838	NA	BDL	0.103716	14.8455	12.2233	0.537346	0.36971	0.148341	0.130582	98.1498	0.34438	Homogeneous			0.020121	0.008819	0.012992	0.008882	0.004596	0.010752	0.016272	0.007846	0.006516	0.007839	0.009069	0.01252	0.004978	0.003298	0.040761		0.344225	1.804	0.895609	52.9821	-190.75	0.396124	-4.243	-567.81
LD1687-73_Area3_Amph1	23	502		745.526		49.3686	0.59307	5.24281	0.020566	BDL	14.9875	NA	BDL	0.116021	14.3608	11.7861	0.541488	0.392118	0.163876	0.233593	97.8065	0.411189	Homogeneous			0.020234	0.008822	0.013041	0.008879	0.004588	0.010769	0.016301	0.007862	0.006528	0.007888	0.009083	0.012618	0.004992	0.003304	0.035922		0.350287	1.75769	0.819685	31.3084	340.615	0.381973	-4.1718	220.516
LD1687-73_Area3_Amph1	23	503		838.375		50.3709	0.671865	4.69966	0.012532	BDL	13.7732	NA	BDL	0.115087	14.8739	12.1236	0.611985	0.388401	0.128303	0.084163	97.8536	0.359949	Homogeneous			0.020122	0.008812	0.012985	0.008876	0.004595	0.010744	0.01626	0.00784	0.006511	0.00783	0.009061	0.012495	0.004975	0.003295	0.040007		0.345928	1.6178	0.866837	50.8281	93.7262	0.399112	-4.256	-296.5
LD1687-73_Area3_Amph1	23	504		931.884		49.9452	0.700093	5.10171	0.018823	BDL	14.1161	NA	BDL	0.105161	14.4874	12.1989	0.608709	0.446254	0.160354	0.102173	97.9909	0.365373	Homogeneous			0.020162	0.008821	0.012993	0.008883	0.004596	0.010756	0.016279	0.007849	0.006519	0.007851	0.009071	0.012539	0.004979	0.003298	0.040678		0.347637	1.57445	0.829832	34.1497	-101.7	0.394035	-4.2303	-422.79
LD1687-73_Area3_Amph1	23	505		1024.73		49.6277	0.77475	5.15593	0.0126	BDL	14.4072	NA	BDL	0.103962	14.5034	12.2342	0.694908	0.454105	0.163463	0.165803	98.298	0.363679	Homogeneous			0.020194	0.008825	0.013019	0.008886	0.004597	0.010764	0.016291	0.007855	0.006524	0.00787	0.009076	0.012568	0.004982	0.003299	0.034503		0.349035	1.47331	0.826205	50.6139	730.103	0.389904	-4.21	-125.77
LD1687-73_Area3_Amph1	23	506		1117.58		50.2579	0.865395	4.62711	0.02467	BDL	13.8002	NA	BDL	0.108979	14.6787	12.1875	0.611833	0.426666	0.110796	0.167044	97.8668	0.354245	Homogeneous			0.020127	0.008819	0.012991	0.008883	0.004599	0.010752	0.016272	0.007846	0.006516	0.007842	0.009065	0.01252	0.004976	0.003296	0.03498		0.34624	1.37271	0.873985	26.2533	362.691	0.398803	-4.2535	-2370.7
LD1687-73_Area3_Amph1	23	507		1211.09		51.1271	0.569848	4.33059	0.015371	BDL	13.457	NA	0.009295	0.112255	15.2155	12.2104	0.547115	0.367576	0.127217	0.128085	98.2174	0.378303	Homogeneous			0.020072	0.008807	0.012968	0.008872	0.004595	0.010734	0.016244	0.007832	0.006503	0.007807	0.009055	0.012456	0.00497	0.003292	0.03533		0.342945	1.80778	0.904888	41.5822	-222.23	0.40401	-4.2802	60.1482
LD1687-65_Area1_Amph1	24	509		0		48.9438	0.282538	5.82377	0.089259	0.030483	13.3503	NA	BDL	0.173845	14.693	12.3313	0.644697	0.348171	0.112004	0.043269	96.8664	0.345932	Homogeneous			0.020164	0.00881	0.012969	0.008874	0.004595	0.010738	0.01625	0.007834	0.006506	0.007813	0.009058	0.012462	0.004968	0.003292	0.038481		0.351977	3.00596	0.774227	7.83131	10.9328	0.405556	-4.2837	-102.25
LD1687-65_Area1_Amph1	24	510		30.0167		50.2769	0.146435	5.1418	0.068927	0.047795	12.4502	NA	BDL	0.169258	15.4715	12.4024	0.567332	0.257599	0.074184	0.197293	97.2716	0.318547	Homogeneous			0.020051	0.008789	0.012924	0.008859	0.004592	0.010706	0.0162	0.007809	0.006483	0.007754	0.009033	0.012353	0.004953	0.003284	0.030479		0.34658	5.10516	0.826151	9.89871	7.1065	0.420579	-4.3536	102.371
LD1687-65_Area1_Amph1	24	511		40.2147		55.6039	0.044103	1.61183	0.032057	BDL	9.67137	NA	0.019728	0.151877	18.161	12.7364	0.196786	0.059505	0.021535	0.051424	98.3615	0.234163	Homogeneous			0.019643	0.008738	0.012791	0.008823	0.004593	0.010619	0.016063	0.00774	0.006423	0.00757	0.008965	0.012023	0.004911	0.00326	0.034163		0.325883	14.9273	1.54557	20.2823	429.477	0.479409	-4.573	28.4192
LD1687-65_Area1_Amph1	24	512		265.324		50.5309	0.233973	4.88718	0.071909	0.004674	12.9593	NA	BDL	0.184355	15.3155	12.4355	0.568802	0.286207	0.104787	0.042564	97.6257	0.329748	Homogeneous			0.020074	0.008802	0.01295	0.008868	0.004595	0.010724	0.016228	0.007824	0.006496	0.007782	0.009048	0.012406	0.004962	0.003289	0.042287		0.345465	3.48179	0.848746	9.52869	69.2	0.411982	-4.3153	-326.94
LD1687-65_Area1_Amph1	24	513		312.737		52.9091	0.233013	3.08298	0.025648	BDL	11.1801	NA	BDL	0.198661	16.8093	12.5273	0.360434	0.191767	0.063715	0.059595	97.6416	0.277797	Homogeneous			0.019845	0.008769	0.012871	0.008844	0.004594	0.010669	0.016141	0.007779	0.006458	0.007671	0.009004	0.012206	0.004935	0.003273	0.036502		0.335695	3.48824	1.08299	25.1893	-141.62	0.444648	-4.4497	315.956
LD1687-65_Area1_Amph1	24	514		399.869		50.864	0.391126	4.55036	0.048353	0.016096	12.4591	NA	BDL	0.189391	15.6263	12.2876	0.515743	0.29621	0.083464	0.073449	97.4012	0.316506	Homogeneous			0.020016	0.008789	0.012926	0.008858	0.004594	0.010707	0.016201	0.00781	0.006484	0.007752	0.009032	0.012353	0.004954	0.003284	0.039512		0.343885	2.3557	0.880845	13.7668	20.3644	0.420338	-4.3509	-220.69
LD1687-65_Area1_Amph1	24	515		436.118		49.8425	0.43234	5.2124	0.063937	0.009743	13.4083	NA	BDL	0.188399	14.9549	12.3111	0.567057	0.365483	0.153832	0.058376	97.5684	0.342877	Homogeneous			0.020122	0.00881	0.012971	0.008873	0.004596	0.010737	0.016249	0.007834	0.006506	0.00781	0.009058	0.012463	0.004969	0.003292	0.037535		0.348077	2.19233	0.820525	10.6206	33.4009	0.404616	-4.2792	99.0867
LD1687-65_Area3_Amph1	25	516		0		53.8128	0.146864	2.23874	0.009031	BDL	10.3843	NA	BDL	0.189116	17.3445	12.5528	0.260118	0.120232	0.045559	0.071167	97.1752	0.256598	Homogeneous			0.019743	0.008756	0.012838	0.008835	0.004594	0.010648	0.016107	0.007762	0.006442	0.007624	0.008987	0.012123	0.004924	0.003267	0.036457		0.332024	5.08356	1.28817	69.9088	123.265	0.462065	-4.5129	168.368
LD1687-65_Area3_Amph1	25	517		15.2316		54.2467	0.127086	1.94894	0.013067	BDL	10.541	NA	BDL	0.230981	17.424	12.5925	0.230288	0.097361	0.062838	BDL	97.5148	0.308522	Homogeneous			0.019737	0.008758	0.012845	0.008836	0.004595	0.010652	0.016114	0.007765	0.006445	0.007629	0.008991	0.012136	0.004927	0.003269	0.044726		0.330385	5.74965	1.39095	48.5841	281.919	0.458439	-4.4997	-894.09
LD1687-65_Area3_Amph1	25	518		30.4631		51.3232	0.112013	1.77629	0.014457	BDL	9.57955	NA	BDL	0.188067	16.9662	14.8777	0.205827	0.079916	0.036763	0.052301	95.2123	0.258652	Homogeneous	TOTAL<96		0.019783	0.008819	0.012886	0.0089	0.004632	0.010695	0.016178	0.00779	0.006478	0.007654	0.009017	0.01218	0.004909	0.003268	0.038071		0.339588	6.45123	1.46593	44.312	-218.53	0.482047	-4.5566	-83.166
LD1687-65_Area3_Amph1	25	519		46.6186		54.1155	0.135133	2.01535	0.014744	BDL	10.6231	NA	BDL	0.261046	17.3552	12.5544	0.246173	0.093096	0.045355	0.054926	97.514	0.260975	Homogeneous			0.019748	0.008759	0.012852	0.008836	0.004594	0.010654	0.016118	0.007768	0.006447	0.007637	0.008992	0.01215	0.004928	0.00327	0.035865		0.330937	5.45592	1.36583	43.1561	-181.6	0.456655	-4.494	274.998
LD1687-65_Area3_Amph1	25	520		61.8501		54.2309	0.142064	2.02469	0.016191	BDL	10.4802	NA	BDL	0.276511	17.4201	12.5676	0.215439	0.09606	0.040169	0.043948	97.5539	0.257553	Homogeneous			0.019733	0.008755	0.012842	0.008833	0.004594	0.010649	0.01611	0.007763	0.006443	0.007627	0.008988	0.012133	0.004926	0.003268	0.039256		0.330473	5.22756	1.36168	39.3631	102.55	0.4598	-4.5043	-496.04
LD1687-65_Area3_Amph1	25	521		76.7162		54.1797	0.165795	2.34888	0.019039	0.006861	10.6412	NA	BDL	0.260776	17.2521	12.592	0.279861	0.111422	0.04201	0.20464	98.1043	0.262501	Homogeneous			0.01975	0.008755	0.01284	0.008832	0.004593	0.01065	0.016111	0.007764	0.006444	0.007637	0.008988	0.012148	0.004926	0.003268	0.038331		0.330872	4.59214	1.25442	33.5981	47.2569	0.456189	-4.493	-4325.4
LD1687-65_Area3_Amph1	25	522		91.9478		52.7897	0.314049	3.29171	0.021035	BDL	11.1724	NA	BDL	0.264834	16.5675	12.4671	0.417872	0.221345	0.070886	0.063513	97.6619	0.280649	Homogeneous			0.019846	0.008768	0.012866	0.008843	0.004595	0.01067	0.016143	0.00778	0.006459	0.007676	0.009004	0.012213	0.004936	0.003273	0.037889		0.336075	2.77036	1.04495	30.5233	387.807	0.444773	-4.4486	-339.16
LD1687-65_Area3_Amph1	25	523		108.103		51.7329	0.389279	3.87466	0.021623	BDL	11.6064	NA	BDL	0.252141	16.2245	12.3637	0.487827	0.279283	0.089122	BDL	97.3214	0.29303	Homogeneous			0.019918	0.008777	0.012894	0.008849	0.004595	0.010685	0.016166	0.007792	0.006469	0.007705	0.009016	0.012263	0.004943	0.003277	0.040961		0.340196	2.36369	0.958593	29.735	-354.55	0.436056	-4.414	-187.64
LD1687-65_Area3_Amph1	25	524		123.335		51.8979	0.359027	3.71738	0.009343	BDL	11.7504	NA	BDL	0.24374	16.2968	12.4316	0.49313	0.285978	0.081524	0.075098	97.6419	0.294705	Homogeneous			0.01992	0.008779	0.012904	0.00885	0.004595	0.010688	0.016171	0.007794	0.006471	0.007712	0.009018	0.012276	0.004944	0.003278	0.032909		0.339593	2.5081	0.980434	67.7068	116.883	0.433318	-4.4038	-92.68
LD1687-65_Area3_Amph1	25	525		138.566		50.572	0.454068	4.40106	0.023235	BDL	12.0991	NA	BDL	0.226357	15.7376	12.3454	0.579631	0.3285	0.168747	0.061668	96.9974	0.225715	Core			0.019993	0.008791	0.012925	0.00886	0.004598	0.010704	0.016197	0.007807	0.006482	0.007743	0.009032	0.012329	0.004952	0.003282	0.03506		0.344723	2.1173	0.896646	27.7615	1256.18	0.426788	-4.3749	-89.869
LD1687-65_Area3_Amph2	26	526		0		55.5538	0.045315	1.02177	0.01725	BDL	9.32472	NA	BDL	0.193719	18.3327	12.628	0.153053	0.041104	0.038398	0.102781	97.4526	0.341889	Rim			0.019587	0.008733	0.012788	0.008818	0.004593	0.010613	0.016051	0.007734	0.006417	0.007555	0.008959	0.011996	0.004907	0.003257	0.035921		0.325484	14.545	2.01443	36.9416	-791.94	0.488582	-4.5994	-69.41
LD1687-65_Area3_Amph2	26	527		5.65685		55.7076	0.055853	1.07842	BDL	0.005292	9.31863	NA	BDL	0.189672	18.3942	12.6954	0.15227	0.054584	0.03408	BDL	97.686	0.224988	Core			0.019589	0.008734	0.012787	0.008819	0.004594	0.010613	0.016052	0.007735	0.006418	0.007553	0.00896	0.011992	0.004907	0.003257	0.037706		0.325042	11.9724	1.95057	77.3206	61.1746	0.488747	-4.5995	-567.38
LD1687-65_Area3_Amph2	26	528		11.3137		54.7905	0.104582	1.82162	0.017309	0.004882	9.91479	NA	BDL	0.201006	17.6436	12.6507	0.229319	0.085764	0.055512	BDL	97.5196	0.244304	Core			0.019671	0.008751	0.012808	0.008832	0.004597	0.010637	0.016089	0.007753	0.006434	0.007592	0.008979	0.012063	0.004919	0.003265	0.070052		0.328326	6.80625	1.44248	36.8714	66.3083	0.473302	-4.549	-149.76
LD1687-65_Area3_Amph2	26	529		16.3137		54.2572	0.150133	2.03801	0.012979	0.005482	10.1411	NA	BDL	0.189542	17.6535	12.5093	0.231555	0.101184	0.040834	0.076575	97.4074	0.248533	Core			0.019698	0.008746	0.012824	0.008826	0.004592	0.010636	0.016087	0.007753	0.006433	0.007603	0.008977	0.012085	0.004919	0.003264	0.031744		0.330342	4.9867	1.35645	48.8563	59.0457	0.467729	-4.5321	-44.538
LD1687-65_Area3_Amph2	26	530		21.9706		51.2818	0.390892	4.04264	0.018956	0.008169	11.8246	NA	BDL	0.197131	16.0054	12.3118	0.485419	0.288008	0.097652	0.081206	97.0337	0.299908	Core			0.01994	0.008781	0.012905	0.008852	0.004595	0.010692	0.016177	0.007797	0.006473	0.007719	0.009021	0.012291	0.004946	0.003279	0.033798		0.34189	2.35692	0.937518	33.8092	39.7683	0.431917	-4.3973	-2332.1
LD1687-65_Area3_Amph2	26	531		27.6274		49.3241	0.557085	5.29348	0.027773	BDL	12.7826	NA	BDL	0.186941	15.0164	12.2364	0.635691	0.433738	0.13431	BDL	96.6285	0.331097	Rim			0.020086	0.008803	0.012952	0.008868	0.004598	0.010725	0.016229	0.007824	0.006497	0.007786	0.009048	0.01241	0.004962	0.003288	0.041189		0.349877	1.83616	0.813633	23.3805	124.948	0.414754	-4.3218	-117.29
LD1687-65_Area3_Amph2	26	532		33.2843		49.285	0.61285	5.63448	0.027953	0.00593	13.0853	NA	BDL	0.196572	14.7549	12.2443	0.715956	0.476394	0.152364	BDL	97.192	0.340383	Rim			0.020119	0.00881	0.01296	0.008873	0.004599	0.010735	0.016245	0.007831	0.006504	0.007805	0.009056	0.012441	0.004967	0.00329	0.044295		0.350295	1.7212	0.78739	23.2468	54.6756	0.409827	-4.3005	167.799
LD1687-65_Area3_Amph2	26	533		38.2843		48.8015	0.626481	5.67324	0.042819	0.007875	13.1879	NA	BDL	0.174814	14.7204	12.2335	0.636914	0.494592	0.160999	BDL	96.761	0.342701	Rim			0.020137	0.008813	0.012972	0.008876	0.004599	0.010739	0.016252	0.007835	0.006507	0.007811	0.00906	0.01246	0.004968	0.003291	0.043139		0.352126	1.69581	0.784808	15.4664	41.2712	0.408095	-4.2909	93.6331
LD1687-65_Area3_Amph2	26	534		43.9411		49.1724	0.627842	5.65553	0.033918	0.006205	13.0968	NA	BDL	0.186167	14.7844	12.2074	0.676264	0.478946	0.159702	0.056515	97.1421	0.340128	Rim			0.020115	0.008807	0.012958	0.00887	0.004597	0.010732	0.01624	0.007829	0.006502	0.007802	0.009053	0.012439	0.004966	0.003289	0.033667		0.350649	1.69293	0.785762	19.2981	52.2529	0.409543	-4.2986	-97.421
LD1687-4_Area1_Amph1	33	589		0		37.5084	0.19378	11.3623	0.080367	0.008239	28.3315	NA	BDL	1.82912	2.9108	11.4549	0.521531	2.79323	2.23147	BDL	99.2256	0.83769	Replacement_B			0.02145	0.009151	0.013623	0.009118	0.004655	0.011291	0.017121	0.008282	0.006868	0.008754	0.009541	0.014371	0.005242	0.003434	0.0392		0.406393	4.12438	0.54777	8.7691	39.8547	0.273994	-3.3587	452.071
LD1687-4_Area1_Amph1	33	590		63.0079		41.1079	0.307638	9.57884	0.113392	0.010113	26.3495	NA	BDL	1.91557	4.41735	11.5216	0.598242	1.57517	1.08125	BDL	98.5766	0.768448	Replacement_A			0.021208	0.009071	0.013534	0.009043	0.004627	0.011195	0.016975	0.008209	0.006805	0.008639	0.009436	0.014126	0.00519	0.00342	0.060861		0.38678	2.83767	0.598738	6.38577	32.3418	0.284614	-3.4613	-401.75
LD1687-4_Area1_Amph1	33	591		91.3099		45.8145	0.204	6.56754	0.083716	BDL	23.4871	NA	BDL	1.9542	6.71462	11.817	0.387517	0.544069	0.321443	BDL	97.8957	0.667351	Replacement_A			0.02083	0.008991	0.013408	0.008975	0.004607	0.011081	0.016799	0.00812	0.00673	0.008463	0.009328	0.01379	0.005132	0.003397	0.044963		0.363458	3.91391	0.728095	8.34501	71.844	0.302238	-3.6171	86.3131
LD1687-4_Area1_Amph1	33	592		264.356		42.7939	0.293044	9.08425	0.106941	0.013262	24.7609	NA	BDL	1.88772	5.45289	11.7048	0.530519	0.905163	0.487542	BDL	98.0209	0.720043	Replacement_A			0.021053	0.009017	0.013452	0.008996	0.00461	0.011123	0.016864	0.008153	0.006757	0.008539	0.009364	0.013932	0.005151	0.003405	0.041457		0.378639	2.93805	0.615172	6.7025	24.6662	0.293989	-3.5465	85.3165
LD1687-4_Area1_Amph1	33	593		306.237		38.1138	0.151732	11.1556	0.083841	BDL	28.2207	NA	BDL	1.82742	3.11443	11.5291	0.591783	2.2658	1.76785	BDL	98.8221	0.82894	Replacement_B			0.021437	0.009131	0.013621	0.009097	0.004643	0.011274	0.017096	0.008272	0.006856	0.008747	0.009516	0.014346	0.00523	0.003434	0.066005		0.403366	5.05674	0.553561	8.41896	88.0562	0.274577	-3.3652	150.521
LD1687-4_Area1_Amph1	33	594		330.424		39.0013	0.490411	10.3275	0.114585	0.010803	27.2323	NA	BDL	1.84752	3.72879	11.5518	0.58231	2.09575	1.54772	BDL	98.5308	0.799775	Replacement_B			0.021337	0.009111	0.013591	0.009081	0.004642	0.011244	0.017049	0.008246	0.006837	0.008703	0.009483	0.014258	0.005212	0.003426	0.04293		0.39793	2.01274	0.576134	6.34619	30.4003	0.279729	-3.4133	202.811
LD1687-4_Area1_Amph1	33	595		471.438		37.4583	0.248173	11.2359	0.11147	0.0115	28.105	NA	BDL	1.90343	2.91729	11.3988	0.517244	3.05258	2.50034	BDL	99.46	0.836463	Replacement_B			0.021434	0.00916	0.013616	0.009128	0.004664	0.011295	0.017127	0.008284	0.006871	0.008749	0.009551	0.01436	0.005247	0.003432	0.039643		0.406265	3.37592	0.550539	6.5298	28.707	0.275133	-3.3675	-100.39
LD1687-4_Area1_Amph2	34	596		0		36.3205	0.223922	11.8965	0.11218	0.013208	28.361	NA	BDL	1.84724	2.57962	11.266	0.56092	2.97454	2.53341	BDL	98.689	0.851584	Replacement_B			0.021513	0.009168	0.013636	0.009134	0.004663	0.011311	0.017152	0.008297	0.006881	0.008773	0.009564	0.014405	0.005255	0.003437	0.067546		0.413564	3.66817	0.534683	6.49548	25.0377	0.273784	-3.3536	71.3362
LD1687-4_Area1_Amph2	34	597		48.1664		37.5576	0.243901	11.0858	0.122077	0.011992	27.4796	NA	BDL	1.85682	3.09801	11.4063	0.50357	2.75167	2.33098	BDL	98.4483	0.826244	Replacement_B			0.0214	0.009146	0.013594	0.009116	0.004659	0.011277	0.0171	0.00827	0.00686	0.008725	0.009532	0.014313	0.005237	0.003429	0.036559		0.405673	3.42042	0.554224	6.01843	27.5185	0.278339	-3.3969	105.421
LD1687-4_Area1_Amph2	34	598		113.687		35.1318	0.320177	12.4455	0.092988	0.011129	29.1142	NA	BDL	1.84154	1.99982	11.2832	0.41553	3.44165	3.09391	BDL	99.1914	0.879099	Replacement_B			0.021587	0.0092	0.013662	0.009165	0.004677	0.011348	0.017208	0.008325	0.006905	0.008812	0.009603	0.014502	0.005274	0.003442	0.045965		0.420723	2.77142	0.521973	7.70888	29.7349	0.270037	-3.3158	77.0232
LD1687-4_Area1_Amph2	34	599		163.667		42.6988	0.322715	9.40539	0.10082	0.01352	24.9073	NA	BDL	2.02863	5.18922	11.5836	0.562724	0.911487	0.572157	0.048174	98.3445	0.730454	Replacement_A			0.02107	0.009016	0.013448	0.008993	0.004609	0.011126	0.016869	0.008156	0.006759	0.008547	0.009367	0.013947	0.005155	0.003406	0.037398		0.379201	2.72762	0.603836	7.06261	24.1985	0.293036	-3.5375	-202.34
LD1687-4_Area1_Amph2	34	600		240.667		40.5584	0.359743	10.5184	0.118429	0.009291	25.9692	NA	BDL	1.80378	4.13551	11.5454	0.576754	1.73727	1.38779	0.039796	98.7598	0.776772	Replacement_A			0.021205	0.009071	0.013487	0.009048	0.004631	0.011185	0.016958	0.0082	0.006799	0.008612	0.009434	0.014079	0.005188	0.003414	0.039313		0.389701	2.52072	0.569059	6.1481	35.2097	0.286743	-3.4783	-203.1
LD1687-4_Area1_Amph2	34	601		477.287		45.6097	0.231228	7.17544	0.077545	0.006771	23.354	NA	BDL	1.90942	6.67277	11.7485	0.389499	0.519691	0.254916	BDL	97.9495	0.667472	Replacement_A			0.020841	0.008983	0.013387	0.008968	0.004603	0.011071	0.016783	0.008112	0.006723	0.008448	0.009319	0.013761	0.005128	0.003394	0.04402		0.364762	3.53488	0.694807	8.94393	47.8977	0.303118	-3.6237	207.285
LD1687-4_Area2_Amph1	35	602		0		36.6	0.233928	10.4876	0.043394	0.010747	28.7607	NA	0.008696	2.11139	1.98667	11.2264	0.386343	3.30827	3.48365	0.070424	98.7182	0.878606	Replacement_B			0.021475	0.009208	0.013661	0.009172	0.004684	0.011356	0.017224	0.008331	0.006911	0.00882	0.009616	0.014518	0.005284	0.003444	0.034666		0.409764	3.55049	0.569657	15.6868	30.8267	0.271737	-3.3302	68.2042
LD1687-4_Area2_Amph1	35	603		234.83		36.5	0.381931	10.6696	0.02796	0.0056	29.1017	NA	0.011536	2.23261	2.12823	11.2349	0.480866	3.33963	3.24968	BDL	99.3642	0.873473	Replacement_B			0.021512	0.009204	0.013688	0.009166	0.004682	0.011358	0.017227	0.008334	0.006912	0.008835	0.009611	0.014536	0.005281	0.003445	0.042384		0.410914	2.4253	0.565561	23.9076	58.7984	0.270075	-3.3152	51.6003
LD1687-4_Area2_Amph1	35	604		400.51		36.321	0.317369	11.1043	0.042641	BDL	29.0566	NA	BDL	2.13488	2.23845	11.1554	0.425974	3.47695	3.34437	0.040061	99.658	0.868583	Replacement_B			0.021517	0.009202	0.013674	0.009166	0.004681	0.011352	0.017216	0.008328	0.006908	0.008817	0.009611	0.014507	0.005281	0.003443	0.037482		0.412272	2.79069	0.553805	15.9396	111.171	0.270326	-3.3179	-1216.5
LD1687-4_Area2_Amph1	35	605		541.524		52.1957	0.133685	0.851168	BDL	BDL	19.7845	NA	BDL	1.79166	10.3748	12.3479	0.049603	0.017988	0.0378	BDL	97.5848	0.526266	Replacement_A			0.020288	0.008932	0.013286	0.008934	0.004607	0.010968	0.01662	0.008026	0.006656	0.008241	0.009237	0.013368	0.005075	0.003368	0.042624		0.335349	5.56206	2.27318	-136.18	74.9576	0.330598	-3.8326	-257.36
LD1687-4_Area2_Amph1	35	606		722.682		52.0759	0.010229	0.635841	BDL	BDL	21.2969	NA	BDL	1.90126	9.36573	12.1528	0.036149	0.012954	0.05204	BDL	97.5398	0.569132	Replacement_A			0.020372	0.008952	0.013346	0.008946	0.004603	0.011012	0.01669	0.008063	0.006684	0.00833	0.009272	0.013546	0.005099	0.003382	0.04239		0.335613	62.6939	2.73742	90.7003	71.3008	0.318182	-3.7427	-1578.8
LD1687-4_Area2_Amph1	35	607		841.56		52.6458	BDL	1.42634	BDL	BDL	18.9542	NA	BDL	1.63116	11.0627	12.4072	0.068016	0.05507	0.077136	0.074696	98.4023	0.499805	Replacement_A			0.020231	0.008909	0.013226	0.008919	0.004603	0.010929	0.016557	0.007994	0.006629	0.00817	0.009209	0.013227	0.005059	0.003356	0.038984		0.334237	293.066	1.66785	-217.02	-290.63	0.338049	-3.8861	6902.96
LD1687-7_Area1_Amph1	36	608		0		36.4707	0.164906	8.89679	0.01201	0.00677	31.3257	NA	BDL	1.05073	1.72431	11.0037	0.700446	2.797	3.12512	0.037135	97.3153	0.896829	Homogeneous			0.021569	0.009221	0.0138	0.00918	0.004659	0.011402	0.017285	0.008373	0.006933	0.008944	0.009639	0.014721	0.005302	0.003462	0.036019		0.41057	4.74109	0.623983	54.702	48.4476	0.260034	-3.2157	101.64
LD1687-7_Area1_Amph1	36	609		68.9493		36.1845	0.144056	8.867	BDL	0.005859	31.0116	NA	0.00877	1.0325	1.80826	11.1109	0.631853	2.80488	2.94362	BDL	96.5538	0.892997	Homogeneous			0.021573	0.009223	0.013802	0.009183	0.00466	0.011402	0.017285	0.008373	0.006934	0.00894	0.009638	0.014719	0.005298	0.003462	0.044464		0.412332	5.32228	0.625186	234.255	55.9449	0.261403	-3.2288	67.9643
LD1687-7_Area1_Amph1	36	610		300.958		37.7146	0.180867	9.32085	BDL	0.010342	31.5668	NA	0.010276	1.06087	1.82925	11.0995	0.695787	2.7307	3.04807	0.047537	99.3154	0.880931	Replacement_B			0.021532	0.009204	0.013761	0.009164	0.004653	0.011379	0.01725	0.008356	0.006919	0.008913	0.009619	0.014662	0.005293	0.003458	0.037918		0.403694	4.38088	0.608478	74.165	31.7906	0.259073	-3.208	57.987
LD1687-7_Area1_Amph1	36	611		487.347		0.081049	BDL	BDL	BDL	BDL	0.272319	NA	BDL	0.120839	0.020979	52.5501	BDL	BDL	0.118322	4.32271	57.4863	0.701838	Replacement_A	TOTAL<96		0.021144	0.010551	0.01393	0.010583	0.005525	0.012202	0.018414	0.008746	0.007524	0.009077	0.009851	0.015001	0.004043	0.003159	0.063006		20.2041	-28.334	-1581	-27.207	-12.98	4.26094	-4.6419	-19.321
LD1687-7_Area1_Amph1	36	612		545.76		0.039555	BDL	BDL	BDL	BDL	0.29555	NA	BDL	0.117592	BDL	52.8069	BDL	BDL	0.133441	3.70534	57.0984	0.869874	Replacement_B	TOTAL<96		0.021185	0.010592	0.013954	0.010622	0.005543	0.012244	0.018477	0.008775	0.007551	0.00909	0.009881	0.015055	0.004043	0.003165	0.057637		39.661	-45.664	-113.82	-24.356	-10.448	4.00832	-4.6272	-28.434
LD1687-7_Area1_Amph1	36	613		667.698		0.068924	BDL	BDL	BDL	BDL	0.334562	NA	BDL	0.182142	0.016199	53.0778	BDL	BDL	0.127914	5.17212	58.9797	0.865089	Replacement_B	TOTAL<96		0.021118	0.010506	0.014018	0.01054	0.005506	0.012158	0.01835	0.008719	0.007496	0.009076	0.009821	0.015027	0.004052	0.003155	0.0529		23.4392	-31.099	3988	-30.623	-15.07	3.63417	-4.6532	-24.457
LD1687-7_Area2_Amph1	37	614		0		34.7414	0.308159	8.95467	0.01616	0.009384	30.4883	NA	BDL	0.853437	1.85038	10.8513	1.03172	2.23133	3.11009	BDL	94.4463	0.876341	Replacement_B	TOTAL<96		0.021606	0.009213	0.013819	0.009173	0.004652	0.011395	0.017272	0.008367	0.006928	0.008953	0.009624	0.014698	0.005296	0.003461	0.04363		0.421699	2.8536	0.622975	40.8263	35.01	0.263615	-3.2489	-603.72
LD1687-7_Area2_Amph1	37	615		62.0967		36.1989	0.395921	7.99673	BDL	0.006501	30.5135	NA	BDL	0.88611	2.15813	10.9189	0.67812	2.72692	2.87198	BDL	95.3517	0.671529	Replacement_A	TOTAL<96		0.021535	0.009221	0.013814	0.009182	0.00466	0.011398	0.017277	0.008369	0.006931	0.008936	0.009631	0.014701	0.005295	0.003461	0.043504		0.411727	2.36189	0.66037	86.3664	50.4633	0.263628	-3.2494	77.6657
LD1687-7_Area2_Amph1	37	616		290.081		37.6875	0.406829	9.48357	0.03764	0.023811	31.6137	NA	BDL	0.928907	2.12616	11.1689	0.748045	2.5001	2.59881	0.060961	99.3849	0.675338	Replacement_A			0.021549	0.009189	0.013772	0.00915	0.004645	0.011367	0.017229	0.008347	0.00691	0.008909	0.009596	0.014647	0.005281	0.003457	0.039114		0.404557	2.30999	0.604088	17.9246	13.9839	0.258929	-3.2067	160.936
LD1687-7_Area2_Amph1	37	617		406.034		50.692	0.134887	1.18375	BDL	0.006332	27.1756	NA	BDL	1.1424	6.57169	11.5155	0.125436	0.208938	0.268093	0.101356	99.126	0.684017	Replacement_A			0.020724	0.009022	0.013556	0.008997	0.004587	0.011152	0.016901	0.008182	0.00677	0.008607	0.009382	0.014086	0.005172	0.003425	0.040944		0.341377	5.54732	1.87474	122.44	50.9833	0.280507	-3.4291	-2684.9
LD1687-7_Area2_Amph1	37	618		649.56		0.051046	BDL	BDL	BDL	BDL	0.276273	NA	BDL	0.150774	0.022134	52.7133	0.018837	BDL	0.143423	4.45041	57.8262	0.871491	Replacement_B	TOTAL<96		0.02115	0.010547	0.013872	0.010579	0.005524	0.012199	0.018409	0.008745	0.007522	0.009082	0.00985	0.015035	0.004048	0.003159	0.057522		31.0824	-37.617	-215.17	-27.257	-10.913	4.21327	-4.6446	-24.093
LD1687-7_Area2_Amph1	37	619		703.049		0.099116	BDL	BDL	BDL	BDL	0.518693	NA	BDL	0.164949	0.012423	52.275	BDL	BDL	0.153871	4.68346	57.9075	0.702786	Replacement_A	TOTAL<96		0.021151	0.010527	0.013875	0.010559	0.005513	0.012183	0.018387	0.008736	0.007511	0.009088	0.00984	0.015051	0.00406	0.003161	0.052088		16.8328	-45.245	-169.81	-26.318	-12.818	2.64941	-4.6318	-21.353
LD1687-7_Area3_Amph1	38	620		0		38.6367	0.036595	8.45695	BDL	BDL	31.1318	NA	BDL	1.04723	2.36607	11.0176	0.683289	2.64739	3.13602	BDL	99.1596	0.687115	Replacement_A			0.021466	0.009198	0.013753	0.00916	0.004652	0.011368	0.01723	0.008346	0.006911	0.008887	0.009614	0.014606	0.005291	0.003456	0.041526		0.398095	18.599	0.640229	106.158	270.45	0.261049	-3.2273	-473.06
LD1687-7_Area3_Amph1	38	621		68.4105		38.5363	0.028821	9.22042	BDL	0.005246	30.9724	NA	BDL	1.06614	2.47328	10.8776	1.26655	1.65061	2.98455	0.062243	99.1442	0.727096	Replacement_A			0.021475	0.009153	0.013735	0.009113	0.004626	0.011325	0.017167	0.008317	0.006882	0.008875	0.009564	0.014524	0.005275	0.003452	0.035981		0.399917	23.2794	0.613049	379.871	61.9696	0.261659	-3.2359	137.824
LD1687-7_Area3_Amph1	38	622		145.333		37.9216	0.027881	8.90654	BDL	BDL	31.4814	NA	BDL	0.983004	2.23076	11.0604	0.787059	2.52459	3.54212	0.052978	99.5183	0.69936	Replacement_A			0.021505	0.009204	0.013764	0.009166	0.004653	0.011375	0.017241	0.008352	0.006916	0.0089	0.009622	0.014623	0.005298	0.003457	0.038138		0.402256	24.1624	0.623299	100.814	120.518	0.259462	-3.2105	91.2302
LD1687-7_Area3_Amph1	38	623		219.014		49.4557	0.010334	2.34539	BDL	BDL	26.0756	NA	BDL	1.12836	7.30932	11.311	0.246864	0.281581	0.276521	0.147153	98.5878	0.792784	Replacement_A			0.020734	0.008999	0.013523	0.008977	0.004582	0.011115	0.016843	0.008151	0.006745	0.008545	0.009356	0.013951	0.005158	0.003414	0.036241		0.346954	62.3643	1.26906	-168.08	-1107.3	0.286542	-3.4841	-307.84
LD1687-7_Area3_Amph1	38	624		289.895		49.2527	0.012746	2.26957	BDL	BDL	26.1626	NA	BDL	1.14827	7.20233	11.302	0.223699	0.273384	0.215407	0.130352	98.1931	0.701321	Replacement_A			0.020746	0.009001	0.013534	0.008979	0.004581	0.01112	0.016852	0.008156	0.006748	0.008557	0.009359	0.013976	0.005159	0.003415	0.03856		0.347657	50.7431	1.29268	181.853	-169.24	0.286008	-3.4786	126.965
LD1687-7_Area3_Amph1	38	625		409.331		49.4207	BDL	2.28881	BDL	BDL	26.431	NA	BDL	1.21661	6.97914	11.1275	0.296198	0.258399	0.245405	0.103932	98.3677	0.661697	Replacement_A			0.02076	0.009002	0.013541	0.008978	0.00458	0.011127	0.016863	0.008162	0.006752	0.008573	0.009365	0.014	0.005165	0.003418	0.037112		0.347128	205.107	1.28682	169.662	-81.756	0.284546	-3.4658	138.3
LD1687-7_Area3_Amph1	38	626		798.413		41.0418	0.13142	6.76308	0.011655	BDL	31.4048	NA	BDL	1.49346	2.34621	11.3463	0.545952	1.86605	2.53609	0.127171	99.614	0.683286	Replacement_A			0.021381	0.009177	0.013763	0.009133	0.004641	0.011361	0.017224	0.008345	0.006905	0.008907	0.009586	0.014658	0.005279	0.003461	0.036265		0.384667	5.73918	0.71979	56.0609	185.213	0.259845	-3.216	96.8417
LD1687-7_Area3_Amph1	38	627		870.614		0.036477	BDL	BDL	BDL	BDL	0.286198	NA	BDL	0.014237	0.01768	52.9321	BDL	BDL	0.034922	4.96532	58.2869	0.67616	Replacement_A	TOTAL<96		0.021117	0.010519	0.014012	0.010553	0.00551	0.012167	0.018358	0.008722	0.007502	0.009071	0.009823	0.014986	0.004031	0.003152	0.049956		42.7353	-60.584	312.037	-46.703	-12.256	4.09364	-4.6539	-23.456
LD1687-13_Area1_Amph1	41	638		0		50.6223	0.218537	4.23788	0.024048	BDL	15.7136	NA	0.010204	0.454429	13.3689	12.5595	0.233623	0.178156	0.033731	0.147785	97.8027	0.429966	Homogeneous			0.020112	0.008831	0.013048	0.008871	0.004587	0.010789	0.016326	0.00788	0.006533	0.007927	0.009099	0.012735	0.004988	0.00331	0.03654		0.343102	3.67477	0.913475	26.8683	100.334	0.372098	-4.0912	55.177
LD1687-13_Area1_Amph1	41	639		7.61577		50.9189	0.178131	3.73662	0.025383	BDL	16.4923	NA	0.007953	0.531166	12.7637	12.4912	0.214138	0.184746	0.043664	0.045103	97.633	0.421066	Homogeneous			0.02014	0.008848	0.01308	0.008883	0.004589	0.010817	0.016372	0.007904	0.006552	0.007977	0.009123	0.012835	0.005003	0.003319	0.041726		0.34159	4.34371	0.976654	25.5281	87.9796	0.362924	-4.0376	70.7884
LD1687-13_Area1_Amph1	41	640		16.1598		50.3196	0.179996	3.75837	0.02633	BDL	16.152	NA	0.014897	0.52751	12.9627	12.5266	0.198322	0.18641	0.044582	BDL	96.8973	0.450996	Homogeneous			0.020143	0.008848	0.013084	0.008884	0.00459	0.010814	0.016367	0.0079	0.00655	0.007966	0.00912	0.012813	0.004999	0.003317	0.040954		0.343816	4.30709	0.974207	24.644	76.8527	0.366838	-4.0585	38.1199
LD1687-13_Area1_Amph1	41	641		25.1041		48.7698	0.156727	5.35547	0.023799	BDL	17.2481	NA	0.008196	0.444573	12.2569	12.3784	0.294666	0.25958	0.065022	0.188212	97.4494	0.445506	Homogeneous			0.020287	0.008856	0.013118	0.008888	0.004585	0.010835	0.016398	0.007918	0.006563	0.008017	0.009136	0.012909	0.005011	0.003323	0.036369		0.35095	4.83412	0.808532	27.1846	200.9	0.354584	-3.9879	68.8323
LD1687-13_Area1_Amph1	41	642		32.7198		49.1436	0.15162	5.31239	0.031426	BDL	17.0538	NA	BDL	0.460615	12.3911	12.4654	0.308111	0.233532	0.063212	BDL	97.6148	0.444717	Homogeneous			0.020272	0.008856	0.013108	0.00889	0.004587	0.010833	0.016394	0.007916	0.006562	0.008005	0.009135	0.012882	0.005009	0.003323	0.036297		0.349508	4.97183	0.811697	20.7894	253.976	0.356752	-4.0012	-2957.1
LD1687-13_Area1_Amph1	41	643		41.2638		49.1595	0.121297	5.05607	0.030911	BDL	17.0264	NA	BDL	0.487124	12.4108	12.4315	0.28117	0.228317	0.060911	0.048139	97.3421	0.448292	Homogeneous			0.020258	0.008854	0.013109	0.008887	0.004585	0.01083	0.016391	0.007914	0.00656	0.008005	0.009133	0.012885	0.005009	0.003322	0.037686		0.349171	6.01615	0.833009	21.1161	198.698	0.356928	-4.0012	114.839
LD1687-13_Area1_Amph1	41	644		48.8796		49.2399	0.128154	5.13662	0.024275	0.008253	17.2016	NA	BDL	0.468903	12.3583	12.3734	0.303771	0.234966	0.064663	0.057365	97.6002	0.385655	Homogeneous			0.020267	0.008854	0.013112	0.008886	0.004584	0.010832	0.016393	0.007916	0.006561	0.008011	0.009135	0.012894	0.005011	0.003323	0.035384		0.348961	5.73634	0.826158	26.6616	39.2369	0.355047	-3.9904	122.963
LD1687-13_Area1_Amph2	42	645		0		50.7714	0.084543	3.64099	0.014017	BDL	14.8781	NA	0.011891	0.382979	13.8226	12.673	0.203478	0.122586	0.037566	0.051577	96.6947	0.455244	Homogeneous			0.020042	0.008824	0.013024	0.008869	0.004588	0.010771	0.016298	0.007865	0.00652	0.007885	0.009087	0.012653	0.004978	0.003304	0.034732		0.342074	8.2588	0.990038	45.4922	-191.75	0.382787	-4.147	47.3712
LD1687-13_Area1_Amph2	42	646		6.7082		48.6927	0.141868	5.26876	0.025282	BDL	17.3325	NA	BDL	0.4505	12.1072	12.4261	0.310874	0.2623	0.085832	0.042127	97.146	0.452159	Homogeneous			0.020295	0.008862	0.013123	0.008893	0.004586	0.010842	0.016409	0.007924	0.006568	0.008026	0.009143	0.012923	0.005014	0.003325	0.035773		0.351075	5.26137	0.815239	25.6522	102.781	0.353651	-3.9801	100.752
LD1687-13_Area1_Amph2	42	647		14.324		48.6959	0.139747	5.18514	0.030887	0.005603	17.3372	NA	BDL	0.484605	12.2624	12.4177	0.316412	0.240569	0.062116	BDL	97.1783	0.423677	Homogeneous			0.020297	0.00886	0.013131	0.008891	0.004586	0.010841	0.016408	0.007923	0.006567	0.008026	0.009141	0.012921	0.005013	0.003325	0.040723		0.351124	5.32847	0.822621	21.1413	57.634	0.353596	-3.9799	391.948
LD1687-13_Area1_Amph2	42	648		20.6485		50.6881	0.180441	3.80427	0.024545	BDL	16.3404	NA	0.01004	0.510041	12.9747	12.4717	0.19292	0.169231	0.048776	BDL	97.4152	0.433223	Homogeneous			0.020143	0.008845	0.013081	0.008881	0.004587	0.010812	0.016363	0.0079	0.006548	0.007967	0.009119	0.012815	0.005	0.003317	0.039273		0.34256	4.29693	0.967771	26.3655	-368.59	0.36465	-4.0468	56.1982
LD1687-13_Area1_Amph2	42	649		27.3567		49.3972	0.128096	4.86236	0.025578	BDL	16.6221	NA	BDL	0.465529	12.6947	12.5388	0.22868	0.19939	0.050188	BDL	97.2126	0.34786	Homogeneous			0.020227	0.008851	0.013095	0.008886	0.004587	0.010822	0.016378	0.007907	0.006555	0.007982	0.009127	0.012843	0.005003	0.003319	0.047825		0.348136	5.73887	0.850148	25.3487	124.589	0.361435	-4.0273	102.976
LD1687-13_Area2_Amph1	43	650		0		53.1232	0.018389	2.07446	0.010027	BDL	13.7565	NA	0.008134	0.402386	15.0136	12.6439	0.119277	0.066502	0.068917	BDL	97.3053	0.336887	Homogeneous			0.019869	0.0088	0.012974	0.008851	0.004587	0.010732	0.016238	0.007834	0.006493	0.007809	0.009059	0.012509	0.004963	0.003294	0.038606		0.332853	34.7238	1.34317	63.1352	-444.44	0.39868	-4.2291	68.6448
LD1687-13_Area2_Amph1	43	651		7.07107		53.2776	BDL	1.65469	0.009405	BDL	13.4507	NA	0.008292	0.420955	15.4018	12.6949	0.098847	0.065773	0.037687	BDL	97.1206	0.390544	Homogeneous			0.019841	0.008797	0.012976	0.008849	0.004588	0.010726	0.016227	0.007829	0.006489	0.007795	0.009053	0.012481	0.004958	0.003292	0.040167		0.332157	82.9812	1.52569	67.2472	86.4597	0.403355	-4.2508	67.3046
LD1687-13_Area2_Amph1	43	652		14.1421		50.6872	0.07374	4.3181	0.03134	0.015724	15.1045	NA	BDL	0.385855	13.7492	12.5252	0.253743	0.154302	0.043488	BDL	97.3424	0.397281	Homogeneous			0.020077	0.00882	0.013021	0.008864	0.004585	0.01077	0.016296	0.007865	0.006519	0.007887	0.009086	0.012654	0.00498	0.003304	0.036824		0.342962	9.34011	0.9041	20.7945	20.7868	0.379818	-4.1326	147.287
LD1687-13_Area2_Amph1	43	653		21.9524		50.4229	0.152697	4.52805	0.02893	0.041544	15.2437	NA	BDL	0.389629	13.4925	12.5894	0.225175	0.174752	0.069622	BDL	97.3589	0.412527	Homogeneous			0.020098	0.008826	0.013023	0.00887	0.004587	0.010778	0.016308	0.007871	0.006525	0.007899	0.009092	0.01268	0.004983	0.003306	0.04169		0.34393	4.93359	0.881275	22.4716	8.10373	0.377996	-4.1214	203.128
LD1687-13_Area2_Amph1	43	654		29.0235		49.9522	0.143952	4.90646	0.038228	0.025823	15.9035	NA	0.012096	0.392693	13.2179	12.5577	0.265958	0.191954	0.06671	0.05052	97.7257	0.44073	Homogeneous			0.020165	0.008834	0.013055	0.008875	0.004586	0.010794	0.016333	0.007884	0.006535	0.007934	0.009105	0.012745	0.004991	0.003311	0.036807		0.34609	5.1879	0.845544	17.2116	12.8052	0.369795	-4.0767	46.6864
LD1687-13_Area2_Amph1	43	655		36.8337		49.3006	0.163859	5.43599	0.037837	0.033353	16.8288	NA	BDL	0.408426	12.4666	12.4058	0.304308	0.240387	0.091877	BDL	97.7178	0.434516	Homogeneous			0.020252	0.008849	0.013088	0.008885	0.004585	0.010822	0.016377	0.007907	0.006554	0.007988	0.009127	0.012849	0.005006	0.00332	0.040351		0.348902	4.65548	0.801351	17.3962	9.99427	0.359155	-4.0146	81.1313
LD1687-13_Area2_Amph1	43	656		43.9048		49.6987	0.117704	5.07578	0.023533	0.024809	16.636	NA	0.012649	0.37975	12.6387	12.4307	0.280727	0.208009	0.105855	BDL	97.6329	0.466147	Homogeneous			0.020221	0.008848	0.013081	0.008884	0.004586	0.010817	0.01637	0.007904	0.006551	0.007976	0.009125	0.012826	0.005004	0.003319	0.043395		0.347174	6.17324	0.830686	27.4742	13.3104	0.361359	-4.028	44.7815
LD1687-13_Area2_Amph1	43	657		51.715		49.6565	0.045314	4.04302	0.014983	BDL	18.1103	NA	0.012194	0.251883	12.1059	12.4957	0.358839	0.215291	0.13793	0.123961	97.5718	0.450804	Homogeneous			0.020277	0.008873	0.013162	0.008903	0.004584	0.010859	0.016434	0.007938	0.006578	0.008063	0.009158	0.012987	0.005023	0.003331	0.039173		0.346747	14.7268	0.938842	42.7592	459	0.345808	-3.9312	46.6148
LD1687-13_Area2_Amph1	43	658		58.7861		49.7188	0.070376	4.03297	0.018919	0.020477	17.405	NA	BDL	0.222188	12.378	12.4863	0.39562	0.19821	0.10495	0.053716	97.1055	0.417959	Homogeneous			0.020236	0.008865	0.013134	0.008898	0.004585	0.010843	0.016407	0.007924	0.006567	0.008029	0.009145	0.012915	0.005014	0.003326	0.035305		0.346497	9.78254	0.939654	34.0217	16.0438	0.353066	-3.9771	524.924
LD1687-13_Area2_Amph1	43	659		65.8572		51.1382	0.087358	3.71467	0.039041	0.036113	16.2957	NA	0.026112	0.200513	13.2454	12.4779	0.346445	0.154931	0.064821	0.069876	97.8971	0.375704	Cummulate			0.020115	0.008836	0.013068	0.008877	0.004583	0.010798	0.016338	0.007889	0.006537	0.007951	0.00911	0.012768	0.004995	0.003314	0.033892		0.341019	8.02544	0.980273	16.8735	9.25431	0.365224	-4.052	22.031
LD1687-13_Area2_Amph2	44	660		0		53.3783	0.100853	1.74765	0.035353	0.018409	14.8807	NA	0.040658	0.160091	14.4156	12.3051	0.262826	0.102207	0.014494	BDL	97.4622	0.514028	Cummulate			0.019914	0.008811	0.013013	0.008859	0.004581	0.010755	0.016272	0.007854	0.006508	0.007868	0.009078	0.012609	0.004978	0.003303	0.046683		0.331931	7.04994	1.4797	18.5184	17.7968	0.382859	-4.1509	14.3523
LD1687-13_Area2_Amph2	44	661		27.2947		51.525	0.085083	2.14925	0.05782	0.06833	19.8489	NA	0.03425	0.273392	10.938	12.2189	0.262629	0.153296	0.070508	BDL	97.6854	0.369152	Cummulate			0.020274	0.0089	0.013221	0.008922	0.004583	0.010913	0.016518	0.007983	0.006613	0.008167	0.009199	0.0132	0.005052	0.00335	0.037138		0.338463	8.25798	1.32198	11.6958	5.05554	0.329815	-3.8223	17.1507
LD1687-13_Area2_Amph2	44	662		55.9478		52.9597	0.08609	1.90769	0.040641	0.034581	14.6417	NA	0.043952	0.148007	14.5831	12.4019	0.284422	0.093744	0.010469	0.044305	97.2803	0.400315	Cummulate			0.019916	0.008808	0.013012	0.008857	0.004582	0.010748	0.016262	0.007849	0.006504	0.007858	0.009072	0.012587	0.004973	0.0033	0.034027		0.333472	8.11395	1.40913	16.2132	9.65121	0.386028	-4.1665	13.3224
LD1687-13_Area2_Amph2	44	663		113.219		51.3417	0.080632	3.0745	0.052826	0.035961	15.7544	NA	0.040745	0.134804	13.7703	12.367	0.372179	0.120231	0.037798	0.040642	97.2237	0.352045	Cummulate			0.020062	0.008826	0.013063	0.00887	0.00458	0.010781	0.016313	0.007876	0.006526	0.007924	0.009097	0.012709	0.004988	0.00331	0.035224		0.339985	8.61822	1.08579	12.6728	9.29046	0.371652	-4.0883	14.3577
LD1687-13_Area2_Amph2	44	664		184.528		53.5524	0.091648	1.7151	0.034477	0.025877	13.9632	NA	0.04436	0.143489	14.9652	12.5516	0.24141	0.105901	0.009669	0.155714	97.6	0.399564	Homogeneous			0.019852	0.008798	0.012977	0.008851	0.004583	0.010729	0.016231	0.007833	0.00649	0.007819	0.009056	0.012515	0.004962	0.003293	0.033789		0.331278	7.66763	1.49447	18.9553	12.7781	0.395659	-4.2156	13.1824
LD1687-13_Area3_Amph2	46	675		0		51.2823	0.239697	3.54883	0.023034	0.005778	15.5198	NA	BDL	0.454991	13.6075	12.5357	0.240583	0.160743	0.035146	BDL	97.6541	0.412226	Homogeneous			0.020081	0.008832	0.013051	0.008873	0.004589	0.010788	0.016324	0.00788	0.006531	0.00792	0.0091	0.012716	0.004988	0.00331	0.040359		0.340421	3.41507	1.00427	28.0214	55.9523	0.374629	-4.1021	94.9872
LD1687-13_Area3_Amph2	46	676		5.65685		50.2452	0.249225	4.12964	0.028332	0.006085	15.8918	NA	0.008788	0.482084	13.2245	12.4496	0.216506	0.183162	0.033818	BDL	97.1487	0.408739	Homogeneous			0.020146	0.008837	0.01307	0.008877	0.004588	0.0108	0.016343	0.00789	0.006539	0.007944	0.009109	0.012767	0.004993	0.003313	0.040089		0.344506	3.3119	0.926588	22.9429	53.1368	0.369944	-4.0741	64.0189
LD1687-13_Area3_Amph2	46	677		9.89949		50.7641	0.234236	3.78858	0.031158	0.007038	15.6935	NA	0.007995	0.484927	13.2482	12.5037	0.183236	0.176065	0.040464	0.059138	97.2223	0.458125	Homogeneous			0.020105	0.008835	0.013053	0.008875	0.004588	0.010794	0.016334	0.007885	0.006535	0.007933	0.009104	0.012749	0.00499	0.003311	0.03796		0.34222	3.47778	0.969251	20.9329	46	0.372336	-4.0873	70.2556
LD1687-13_Area3_Amph2	46	678		15.5564		48.6714	0.198247	5.35866	0.039216	0.005278	17.391	NA	0.016118	0.505729	12.0075	12.387	0.289717	0.3063	0.085879	BDL	97.262	0.448178	Homogeneous			0.020312	0.008863	0.013126	0.008895	0.004587	0.010845	0.016413	0.007926	0.006569	0.008032	0.009146	0.012937	0.005015	0.003326	0.03965		0.351244	3.9814	0.807894	16.8281	61.1899	0.353016	-3.9725	35.3977
LD1687-13_Area3_Amph2	46	679		21.2132		50.2885	0.09093	3.86043	0.021264	BDL	17.3175	NA	0.011735	0.547133	12.4473	12.4493	0.20574	0.290799	0.118485	BDL	97.6491	0.424646	Homogeneous			0.020225	0.008864	0.013129	0.008895	0.004589	0.010844	0.016411	0.007925	0.006568	0.008024	0.009147	0.012925	0.005016	0.003326	0.041802		0.344139	7.7597	0.960996	30.3504	109.261	0.353847	-3.9781	48.3374
LD1687-13_Area3_Amph2	46	680		25.4558		51.3774	0.05072	2.9283	0.013924	BDL	16.5028	NA	BDL	0.560406	13.0519	12.602	0.170892	0.17769	0.081318	0.041132	97.5585	0.441331	Homogeneous			0.020123	0.008852	0.013099	0.008887	0.00459	0.010822	0.016377	0.007907	0.006553	0.00798	0.009129	0.012841	0.005004	0.00332	0.036389		0.33957	13.2255	1.11428	45.8764	160.518	0.362843	-4.0328	80.5695
LD1687-13_Area3_Amph2	46	681		31.1127		49.1712	0.250882	5.09437	0.032019	BDL	16.8267	NA	BDL	0.446525	12.4347	12.4448	0.268929	0.256854	0.065608	0.066832	97.3594	0.376384	Homogeneous			0.020254	0.008853	0.0131	0.008888	0.004587	0.010827	0.016383	0.007911	0.006556	0.007996	0.00913	0.012867	0.005005	0.00332	0.036007		0.349161	3.29649	0.829394	20.4158	92.4748	0.359153	-4.0106	235.594
LD1687-13_Area4_Amph1	47	682		0		54.2492	BDL	0.266391	BDL	BDL	14.7644	NA	0.038299	0.598655	14.2619	12.6506	0.108381	0.007207	BDL	0.156537	97.1016	0.320587	Homogeneous			0.019866	0.008823	0.013034	0.008867	0.004591	0.010772	0.016302	0.007868	0.006519	0.007893	0.00909	0.01267	0.004981	0.003307	0.036044		0.327936	-143.2	4.95174	-70.178	956.777	0.384431	-4.1533	15.2155
LD1687-13_Area4_Amph1	47	683		17.4929		52.9816	0.012402	1.61377	BDL	BDL	15.3814	NA	0.044758	0.215464	13.9883	12.6001	0.196451	0.066265	0.017672	0.065708	97.1839	0.323333	Homogeneous			0.019959	0.008828	0.013045	0.008872	0.004585	0.010778	0.016307	0.007873	0.006523	0.007906	0.009096	0.012689	0.004984	0.003309	0.03619		0.333129	51.1891	1.54876	73.3544	-133.13	0.376359	-4.1119	13.1296
LD1687-13_Area4_Amph1	47	684		35.5206		52.6831	BDL	1.8789	BDL	BDL	15.3319	NA	0.041241	0.165526	14.2895	12.6753	0.188581	0.07991	0.039047	BDL	97.373	0.340496	Homogeneous			0.019981	0.008828	0.013053	0.008874	0.004586	0.010777	0.016305	0.007872	0.006522	0.007899	0.009095	0.012673	0.004983	0.003308	0.037607		0.334542	-186.19	1.42263	79.7959	190.114	0.377074	-4.1165	14.187
LD1687-13_Area4_Amph1	47	685		53.0135		52.449	BDL	1.8584	BDL	BDL	14.7055	NA	0.043701	0.144579	14.4688	12.7257	0.206173	0.086308	0.032646	0.07609	96.7969	0.343978	Homogeneous			0.019944	0.008821	0.013031	0.00887	0.004587	0.010762	0.016282	0.007859	0.006512	0.007871	0.009083	0.012617	0.004974	0.003302	0.035534		0.335206	-221.77	1.43066	118.29	-358.93	0.385266	-4.1589	13.4102
LD1687-13_Area4_Amph1	47	686		69.6568		54.9969	BDL	1.34188	BDL	BDL	13.0702	NA	0.047635	0.133604	16.2407	12.8208	0.153683	0.047366	0.01476	BDL	98.8675	0.359541	Homogeneous			0.01977	0.008779	0.012941	0.008838	0.004584	0.010696	0.01618	0.007807	0.006467	0.007748	0.009032	0.01238	0.004946	0.003284	0.038568		0.326642	-74.189	1.71922	308.179	173.185	0.409499	-4.2823	12.2899
LD1687-13_Area4_Amph1	47	687		87.6845		53.5804	0.015185	1.15954	BDL	BDL	13.7811	NA	0.050634	0.159768	15.3248	12.74	0.114665	0.041744	0.027175	0.084665	97.0797	0.360445	Homogeneous			0.019839	0.008802	0.012991	0.008855	0.004586	0.01073	0.016233	0.007834	0.006491	0.00781	0.009059	0.012506	0.00496	0.003294	0.032393		0.330922	41.8655	1.87448	194.915	-170.31	0.398387	-4.2255	11.6392
LD1687-13_Area4_Amph1	47	688		105.177		54.2149	0.009386	1.04303	BDL	BDL	13.4176	NA	0.02824	0.184942	15.5613	12.8443	0.097292	0.035212	0.025323	0.037109	97.4986	0.390766	Homogeneous			0.019798	0.008796	0.012967	0.008851	0.004588	0.01072	0.016217	0.007825	0.006483	0.007786	0.00905	0.01246	0.004955	0.00329	0.036358		0.328707	67.1174	1.99413	-545.99	173.509	0.403993	-4.2529	20.2764
LD1687-13_Area4_Amph1	47	689		123.205		55.1493	BDL	0.421239	BDL	BDL	12.0976	NA	0.0079	0.165441	16.5061	12.8203	0.041658	BDL	0.00643	0.0514	97.2674	0.384897	Homogeneous			0.019667	0.008769	0.012907	0.008832	0.004585	0.010677	0.016149	0.00779	0.006454	0.007704	0.009016	0.012304	0.004934	0.003277	0.037215		0.325197	-190.05	3.55214	232.439	-267.06	0.426184	-4.3521	70.2729
LD1687-13_Area4_Amph1	47	690		140.698		54.6575	0.00887	1.04164	BDL	BDL	11.7604	NA	BDL	0.235509	16.4722	13.0218	0.050552	0.016522	0.01612	BDL	97.2811	0.372032	Homogeneous			0.019683	0.008769	0.012892	0.008833	0.004589	0.010673	0.016143	0.007786	0.006451	0.007691	0.009012	0.01228	0.004929	0.003275	0.040426		0.32709	70.7543	1.99144	660.984	79.396	0.432451	-4.3761	82.2451
LD1687-13_Area4_Amph1	47	691		158.191		54.1952	0.026667	1.70349	0.011947	BDL	12.8128	NA	BDL	0.357082	15.7762	12.8141	0.08649	0.042495	0.015171	BDL	97.8416	0.318565	Homogeneous			0.019782	0.008781	0.012929	0.008838	0.004587	0.0107	0.016186	0.007809	0.00647	0.007749	0.009033	0.012391	0.004945	0.003284	0.037938		0.32912	24.1838	1.49823	53.0612	-228.72	0.413645	-4.2967	116.022
LD1687-13_Area4_Amph1	47	692		176.219		53.7062	0.036135	1.83486	0.015404	BDL	12.7794	NA	0.009627	0.370126	15.542	12.768	0.097238	0.046502	0.024507	0.081552	97.3116	0.343561	Homogeneous			0.019792	0.008783	0.012929	0.00884	0.004587	0.010702	0.016189	0.007811	0.006471	0.007755	0.009035	0.012402	0.004946	0.003284	0.034311		0.330724	18.089	1.43673	41.3472	-96.82	0.414184	-4.2979	57.9426
LD1687-13_Area4_Amph1	47	693		192.862		53.2651	0.078839	2.12039	0.013732	0.006133	13.4621	NA	0.008178	0.394804	15.1723	12.7271	0.103535	0.053324	0.026043	0.063298	97.4949	0.333995	Homogeneous			0.019858	0.008794	0.012962	0.008847	0.004587	0.010722	0.016221	0.007827	0.006485	0.007793	0.00905	0.012478	0.004956	0.00329	0.034429		0.33247	8.77386	1.32652	46.3154	52.7306	0.403173	-4.2471	68.215
LD1687-13_Area4_Amph1	47	694		210.355		53.4364	0.069198	2.23649	0.011525	BDL	13.4953	NA	0.008255	0.404642	14.9797	12.6145	0.111662	0.069138	0.025797	0.153094	97.6157	0.298197	Homogeneous			0.01985	0.00879	0.012948	0.008843	0.004585	0.010719	0.016215	0.007824	0.006482	0.007793	0.009047	0.012478	0.004956	0.00329	0.03475		0.331869	9.87238	1.28701	54.9905	212.976	0.402623	-4.2453	67.5582
LD1687-13_Area4_Amph1	47	695		228.383		52.303	0.041615	2.90445	0.014743	BDL	14.0363	NA	BDL	0.374172	14.5656	12.7214	0.155995	0.117993	0.029993	BDL	97.2653	0.292612	Homogeneous			0.019937	0.008805	0.01298	0.008855	0.004587	0.01074	0.016248	0.007841	0.006497	0.007828	0.009065	0.012541	0.004964	0.003295	0.037457		0.336191	15.8574	1.11665	43.2313	220.377	0.39451	-4.2041	93.3297
LD1687-13_Area4_Amph1	47	696		245.875		52.0889	0.04592	2.98516	0.018931	BDL	14.1421	NA	0.014282	0.380825	14.6186	12.7697	0.168297	0.100902	0.0408	0.049374	97.4238	0.298197	Homogeneous			0.019957	0.008808	0.012993	0.008857	0.004588	0.010744	0.016254	0.007844	0.0065	0.007835	0.009067	0.012554	0.004965	0.003296	0.03683		0.337108	14.458	1.10099	33.8622	136.583	0.392994	-4.1965	39.4604
LD1687-31_Area1_Amph1	48	697		0		49.3724	0.180749	4.86608	0.022036	BDL	14.4347	NA	0.007964	0.296539	13.9476	12.6299	0.298336	0.137723	0.018719	BDL	96.2127	0.376313	Rim			0.020097	0.008814	0.013011	0.008862	0.004586	0.010755	0.016271	0.007853	0.006508	0.00786	0.009073	0.012593	0.004968	0.003298	0.048149		0.348252	4.28461	0.849053	29.221	241.098	0.388759	-4.1728	70.2512
LD1687-31_Area1_Amph1	48	698		10.7703		49.5442	0.093251	5.08673	0.010043	BDL	15.8528	NA	0.007943	0.301486	13.1429	12.4775	0.299208	0.145045	0.022546	0.078695	97.0623	0.402828	Rim			0.020178	0.008829	0.013052	0.00887	0.004581	0.010787	0.016321	0.00788	0.006529	0.00793	0.0091	0.012732	0.004987	0.003309	0.035297		0.347838	7.5663	0.829676	63.1598	689.864	0.370397	-4.0767	70.6739
LD1687-31_Area1_Amph1	48	699		20.6192		51.1853	0.062905	3.94103	0.030919	BDL	13.0468	NA	BDL	0.316835	15.1393	12.5295	0.215866	0.217526	0.035013	BDL	96.721	0.413135	Rim			0.019934	0.008785	0.012944	0.00884	0.004585	0.010707	0.016197	0.007815	0.006475	0.007768	0.00904	0.012419	0.004949	0.003284	0.040466		0.340946	10.7691	0.94825	21.0204	938.092	0.409666	-4.2761	121.824
LD1687-31_Area1_Amph1	48	700		31.3895		49.6341	0.064515	6.6557	0.032284	BDL	12.7869	NA	BDL	0.308651	14.5315	12.1467	0.204763	0.231496	0.051725	0.077965	96.7263	0.333875	Core			0.020011	0.008764	0.012878	0.008821	0.004576	0.010685	0.016161	0.007798	0.006459	0.007735	0.009022	0.012364	0.004943	0.003279	0.037879		0.34827	10.5011	0.717998	20.1271	258.027	0.413834	-4.2975	-127.52
LD1687-31_Area1_Amph1	48	701		42.1598		51.7397	0.055913	3.69193	0.036963	BDL	12.6698	NA	BDL	0.317606	15.4432	12.4934	0.189711	0.201621	0.033894	0.069524	96.9433	0.338604	Core			0.019888	0.008775	0.012924	0.008833	0.004584	0.010694	0.016175	0.007804	0.006465	0.007743	0.009029	0.012373	0.004944	0.003281	0.037428		0.338834	11.9966	0.981478	17.707	126.736	0.415973	-4.3056	-853.7
LD1687-31_Area1_Amph1	48	702		52.4555		50.1459	0.059242	5.07741	0.02488	BDL	14.0633	NA	BDL	0.323712	14.3102	12.5647	0.288823	0.298666	0.054034	0.049521	97.2604	0.322835	Core			0.020056	0.008802	0.012976	0.008853	0.004585	0.010737	0.016242	0.007838	0.006494	0.007825	0.009063	0.012527	0.004963	0.003292	0.041853		0.345508	11.3978	0.829496	25.9514	84.4022	0.394071	-4.2016	-3779
LD1687-31_Area1_Amph1	48	703		63.2258		45.8994	0.094328	7.73984	0.030714	0.010867	16.3877	NA	BDL	0.355837	11.9922	12.3321	0.436096	0.633821	0.170562	0.10959	96.1931	0.364124	Core			0.020389	0.008853	0.01308	0.00889	0.004588	0.010819	0.01637	0.007904	0.006551	0.007981	0.009131	0.012824	0.005001	0.003314	0.031864		0.364031	7.50394	0.66622	21.2548	29.9235	0.363954	-4.0339	287.738
LD1687-31_Area1_Amph1	48	704		73.9961		52.1288	0.079788	3.40034	0.016277	BDL	12.3978	NA	BDL	0.298686	15.8213	12.5771	0.186922	0.164966	0.057561	0.108099	97.2376	0.443748	Core			0.019855	0.008769	0.012916	0.008829	0.004584	0.010684	0.016159	0.007796	0.006458	0.007725	0.009021	0.012336	0.004938	0.003277	0.036166		0.337333	8.66209	1.02578	39.1329	72.2098	0.420659	-4.3263	667.542
LD1687-31_Area1_Amph1	48	705		83.845		43.7356	0.255458	8.30427	0.018633	BDL	22.3218	NA	BDL	0.325327	8.35649	12.1686	0.513721	0.484411	0.204941	0.059234	96.7485	0.312693	Rim			0.020825	0.008947	0.013332	0.008955	0.004584	0.010997	0.016645	0.00805	0.006667	0.008325	0.009262	0.013496	0.005083	0.003368	0.035875		0.374229	3.26067	0.644651	34.7243	83.1036	0.310153	-3.666	1549.64
LD1687-31_Area1_Amph1	48	706		94.6153		49.2496	0.142257	5.42066	0.013977	BDL	15.4307	NA	BDL	0.302609	13.3479	12.4589	0.327516	0.152207	0.040105	0.038534	96.925	0.607208	Rim			0.020176	0.008823	0.013038	0.008867	0.004583	0.010778	0.016305	0.007872	0.006522	0.007908	0.009092	0.012685	0.004982	0.003306	0.037507		0.349257	5.23681	0.802424	45.6088	112.52	0.375664	-4.1054	-555.81
LD1687-31_Area2_Amph1	50	717		0		51.713	0.121887	4.15647	0.022595	0.004612	12.8797	NA	BDL	0.307977	15.392	12.5935	0.22121	0.252754	0.043419	BDL	97.7091	0.327247	Homogeneous			0.019926	0.008781	0.012928	0.008839	0.004586	0.010701	0.016185	0.007809	0.006469	0.007749	0.009035	0.012381	0.004947	0.003282	0.070268		0.339255	5.96303	0.92124	28.4537	69.989	0.412425	-4.2878	199.199
LD1687-31_Area2_Amph1	50	718		27		52.5157	0.080627	3.35805	0.015273	BDL	12.2969	NA	BDL	0.305794	16.003	12.7461	0.1806	0.190765	0.029902	0.058103	97.7808	0.308412	Homogeneous			0.019845	0.008769	0.012911	0.00883	0.004585	0.010681	0.016155	0.007793	0.006456	0.007717	0.009019	0.01232	0.004935	0.003276	0.036428		0.336004	8.5811	1.03247	41.6542	92.1711	0.42247	-4.3331	-66.561
LD1687-31_Area2_Amph1	50	719		103.217		52.3526	0.111067	3.44837	0.016064	0.006508	12.4845	NA	BDL	0.298669	15.8994	12.5674	0.177125	0.190836	0.033657	0.075525	97.6617	0.313142	Homogeneous			0.019861	0.008768	0.012918	0.008828	0.004583	0.010683	0.016158	0.007796	0.006457	0.007725	0.009021	0.012337	0.004939	0.003277	0.037639		0.336667	6.45808	1.01814	39.6364	49.6822	0.419139	-4.3192	512.86
LD1687-31_Area2_Amph1	50	720		148.835		52.3539	0.089533	3.16577	BDL	0.006062	12.1843	NA	BDL	0.31888	15.9503	12.6113	0.147871	0.155973	0.0311	0.103727	97.1187	0.307128	Homogeneous			0.019834	0.008767	0.01291	0.008828	0.004584	0.010679	0.016152	0.007792	0.006454	0.007715	0.009017	0.012319	0.004935	0.003276	0.035763		0.336406	7.81055	1.06576	89.3247	53.3298	0.424477	-4.3411	-2554
LD1687-31_Area2_Amph2	51	721		0		50.9602	0.128826	4.44437	0.01704	0.009212	13.3883	NA	BDL	0.326658	14.9208	12.5262	0.250597	0.286867	0.038454	0.077848	97.3754	0.343058	Homogeneous			0.019981	0.008788	0.012953	0.008843	0.004584	0.010715	0.016207	0.007821	0.006479	0.007786	0.009046	0.012451	0.004953	0.003286	0.036918		0.342175	5.68746	0.889743	37.4682	35.2183	0.404232	-4.2498	146.439
LD1687-31_Area2_Amph2	51	722		34		51.0876	0.121116	4.31163	0.02167	0.008994	13.0936	NA	BDL	0.288563	15.1089	12.6046	0.262796	0.274432	0.03801	0.059595	97.2815	0.33514	Homogeneous			0.019954	0.008784	0.012941	0.008841	0.004585	0.010707	0.016194	0.007814	0.006473	0.007769	0.009039	0.012416	0.004948	0.003283	0.040908		0.341585	5.99688	0.903926	29.6384	36.0694	0.408921	-4.2713	-72.712
LD1687-31_Area2_Amph2	51	723		106.671		49.0348	0.186169	5.87576	0.022524	0.008712	14.7851	NA	BDL	0.307124	13.659	12.4078	0.337494	0.50064	0.081794	0.077791	97.2847	0.387002	Homogeneous			0.020156	0.008816	0.013007	0.008863	0.004586	0.01076	0.016277	0.007857	0.00651	0.007871	0.009083	0.012613	0.004974	0.003298	0.037523		0.350218	4.18188	0.768512	28.609	37.2228	0.38395	-4.1467	100.003
LD1687-31_Area2_Amph2	51	724		122.482		46.4744	0.220158	7.51935	0.024185	0.006473	16.1953	NA	0.011389	0.276378	12.433	12.3369	0.467029	0.736105	0.130888	0.069431	96.901	0.43195	Homogeneous			0.020361	0.008847	0.013074	0.008887	0.004588	0.010808	0.016352	0.007895	0.006543	0.007963	0.009123	0.012782	0.004996	0.00331	0.038686		0.361597	3.6561	0.676499	26.7642	49.9813	0.366209	-4.0462	49.6033
LD1687-31_Area2_Amph2	51	725		165.621		52.8198	0.073018	2.91003	0.011324	BDL	11.9139	NA	BDL	0.294282	16.1026	12.6353	0.142714	0.14532	0.025235	0.047979	97.1215	0.300224	Homogeneous			0.019798	0.008763	0.012895	0.008826	0.004585	0.010671	0.01614	0.007786	0.006448	0.007698	0.009011	0.012286	0.004932	0.003274	0.035773		0.334589	9.38125	1.11469	55.8544	81.8625	0.429452	-4.3617	91.6239
LD1687-31_Area2_Amph2	51	726		192.547		47.6374	0.172047	6.98336	0.034589	0.013707	15.5529	NA	0.009622	0.319084	12.9733	12.4222	0.370877	0.58719	0.096212	0.084804	97.2573	0.411648	Homogeneous			0.020278	0.008833	0.013042	0.008876	0.004587	0.010787	0.016319	0.007878	0.006528	0.00792	0.009105	0.012707	0.004986	0.003305	0.040148		0.356536	4.46733	0.702684	18.9418	23.8016	0.374057	-4.0923	58.4568
LD1687-31_Area2_Amph2	51	727		293.17		51.1222	0.10462	4.13741	0.024525	0.005967	13.0216	NA	BDL	0.322051	15.248	12.5017	0.242942	0.259665	0.039792	0.101113	97.1316	0.331823	Homogeneous			0.019954	0.008784	0.01295	0.00884	0.004585	0.010707	0.016195	0.007814	0.006473	0.007768	0.00904	0.012415	0.004949	0.003284	0.035672		0.341557	6.8135	0.924652	26.2848	54.1772	0.410214	-4.278	148.87
LD1687-31_Area3_Amph1	52	728		0		51.6387	0.080314	3.83858	0.009518	BDL	12.891	NA	BDL	0.307346	15.421	12.5347	0.201387	0.258538	0.036484	0.096399	97.314	0.327022	Homogeneous			0.019917	0.008779	0.012937	0.008836	0.004584	0.010699	0.016182	0.007808	0.006467	0.007754	0.009034	0.012392	0.004945	0.003282	0.038415		0.339402	8.6172	0.961667	66.364	98.1691	0.412262	-4.2871	171.048
LD1687-31_Area3_Amph1	52	729		5		51.2566	0.103106	4.1479	0.017466	0.00774	13.1506	NA	BDL	0.311322	15.091	12.5054	0.244537	0.265154	0.039126	0.067932	97.2079	0.331566	Homogeneous			0.01995	0.008783	0.012944	0.00884	0.004584	0.010708	0.016196	0.007815	0.006473	0.007772	0.009041	0.012423	0.004949	0.003284	0.038298		0.340916	6.90057	0.922745	36.5643	41.8384	0.408019	-4.2671	-419.83
LD1687-31_Area3_Amph1	52	730		10		51.6681	0.089281	3.88949	0.010603	BDL	13.001	NA	BDL	0.311995	15.3595	12.574	0.234043	0.238533	0.033153	0.088273	97.498	0.336393	Homogeneous			0.019928	0.008781	0.012942	0.008838	0.004584	0.010702	0.016188	0.007811	0.00647	0.007762	0.009037	0.012403	0.004947	0.003283	0.035171		0.339391	7.83857	0.955098	59.6733	543.034	0.4105	-4.2794	130.99
LD1687-31_Area3_Amph1	52	731		15		50.7631	0.113609	4.61972	0.023883	0.00513	13.4058	NA	BDL	0.312671	14.9541	12.5255	0.281692	0.313533	0.044351	0.07499	97.4381	0.329826	Homogeneous			0.019996	0.008788	0.012957	0.008843	0.004584	0.010714	0.016206	0.007821	0.006478	0.007786	0.009046	0.012448	0.004952	0.003286	0.040429		0.343079	6.34058	0.871968	26.9743	62.9301	0.40396	-4.2478	108.455
LD1687-31_Area3_Amph1	52	732		20		50.8216	0.101286	4.69121	0.019464	0.007219	13.456	NA	BDL	0.318545	14.8478	12.6441	0.267353	0.311763	0.04775	0.083183	97.6173	0.342847	Homogeneous			0.02	0.008791	0.012955	0.008846	0.004586	0.010718	0.016212	0.007823	0.00648	0.00779	0.009049	0.012458	0.004953	0.003286	0.037202		0.342857	7.01393	0.86463	32.9196	44.846	0.403201	-4.2439	103.635
LD1687-31_Area3_Amph1	52	733		24.4721		51.3178	0.096352	4.49235	0.022181	0.008302	13.3227	NA	BDL	0.324154	14.9402	12.5102	0.22232	0.293351	0.044016	0.066651	97.6606	0.345337	Homogeneous			0.01997	0.008785	0.012941	0.008841	0.004584	0.010711	0.016201	0.007818	0.006475	0.007777	0.009044	0.012437	0.004952	0.003285	0.039508		0.340913	7.32672	0.884196	28.9729	39.0309	0.40529	-4.2547	103.366
LD1687-31_Area3_Amph1	52	734		29.4721		51.242	0.090258	4.25744	0.016957	0.006176	13.0646	NA	BDL	0.31642	15.1833	12.5124	0.239511	0.260952	0.046032	0.088107	97.3242	0.341638	Homogeneous			0.019949	0.00878	0.01294	0.008837	0.004583	0.010703	0.016189	0.007812	0.00647	0.007765	0.009037	0.01241	0.004947	0.003283	0.03366		0.341065	7.76183	0.910064	37.6257	52.3302	0.409385	-4.2733	-583.73
LD1687-31_Area3_Amph1	52	735		34.4721		50.953	0.114217	4.76368	0.01949	0.005137	13.4491	NA	BDL	0.313034	14.7716	12.5238	0.243532	0.297417	0.044226	0.201911	97.7001	0.333527	Homogeneous			0.019992	0.008786	0.012946	0.008841	0.004584	0.010713	0.016204	0.00782	0.006477	0.007787	0.009045	0.012455	0.004952	0.003285	0.037689		0.342428	6.31037	0.857397	32.8602	62.8317	0.403327	-4.2457	87.6204
LD1687-31_Area3_Amph1	52	736		39.4721		50.9758	0.106193	4.69873	0.01996	BDL	13.3635	NA	BDL	0.330207	14.9565	12.5354	0.27873	0.291608	0.046871	0.069401	97.6729	0.3464	Homogeneous			0.019988	0.008784	0.012947	0.00884	0.004583	0.01071	0.0162	0.007818	0.006475	0.00778	0.009043	0.012437	0.004951	0.003285	0.036548		0.342317	6.72396	0.863778	32.1001	110.482	0.404599	-4.2509	-158.06
LD1687-31_Area3_Amph1	52	737		44.4721		50.9319	0.100228	4.43482	0.016772	0.006793	13.0089	NA	BDL	0.307257	15.2505	12.5465	0.24593	0.300468	0.043952	0.082585	97.2766	0.342088	Homogeneous			0.019966	0.008783	0.012945	0.00884	0.004585	0.010705	0.016191	0.007813	0.006471	0.007764	0.009039	0.012407	0.004947	0.003283	0.043759		0.342402	7.07492	0.891039	38.0429	47.6337	0.410358	-4.2774	1108.47
LD1687-35_Area1_Amph1	53	738		0		52.9651	0.021591	1.884	BDL	BDL	11.8459	NA	0.018941	0.482746	15.9822	12.8204	0.156402	0.042393	0.010629	0.043299	96.2736	0.300607	Rim			0.019773	0.008771	0.012917	0.008832	0.004589	0.010681	0.016157	0.007794	0.006455	0.007718	0.009019	0.012321	0.004933	0.003277	0.036931		0.333304	29.6244	1.41616	148.689	378.054	0.430648	-4.3614	29.7592
LD1687-35_Area1_Amph1	53	739		6.08276		49.1276	0.125127	4.73658	BDL	BDL	16.0169	NA	BDL	0.525638	12.6597	12.4789	0.35421	0.192943	0.028665	BDL	96.2463	0.319217	Rim			0.020213	0.008843	0.013081	0.00888	0.004587	0.010809	0.016355	0.007897	0.006542	0.007968	0.009117	0.012797	0.004994	0.003315	0.038748		0.349133	5.85276	0.861628	-171.78	206.539	0.36842	-4.058	102.444
LD1687-35_Area1_Amph1	53	740		12.1655		49.2918	0.077456	4.66147	BDL	BDL	17.1106	NA	BDL	0.570951	12.291	12.3604	0.368737	0.193303	0.046486	BDL	96.9722	0.424799	Rim			0.020273	0.008853	0.013124	0.008886	0.004583	0.010834	0.016393	0.007918	0.006558	0.00802	0.009137	0.012899	0.005009	0.003323	0.039915		0.348585	8.9554	0.869689	169.137	-101.64	0.355982	-3.9853	79.6407
LD1687-35_Area1_Amph1	53	741		18.2483		48.8179	0.077369	5.05312	BDL	BDL	17.329	NA	BDL	0.564497	12.0449	12.2715	0.413616	0.214733	0.068091	BDL	96.8547	0.448331	Core			0.020313	0.008858	0.013134	0.008889	0.004583	0.010842	0.016406	0.007925	0.006563	0.008036	0.009144	0.012925	0.005014	0.003326	0.039308		0.350763	8.96808	0.833742	151.534	-346.86	0.353741	-3.9719	-2056
LD1687-35_Area1_Amph1	53	742		24.3311		47.8321	0.187899	5.65074	BDL	BDL	18.0434	NA	0.011492	0.622123	11.4721	12.2228	0.419889	0.247828	0.049164	0.061338	96.8209	0.456471	Core			0.020399	0.008868	0.013166	0.008894	0.004582	0.010863	0.016439	0.007942	0.006577	0.008081	0.009158	0.013016	0.005022	0.003331	0.036401		0.354989	4.15924	0.78653	-195.54	2415.47	0.346281	-3.923	49.4465
LD1687-35_Area1_Amph1	53	743		29.4301		49.9178	0.09634	4.21297	BDL	BDL	16.7246	NA	BDL	0.575528	12.6206	12.2546	0.319915	0.171706	0.036419	BDL	96.9305	0.478571	Core			0.020218	0.008844	0.013106	0.008878	0.004581	0.01082	0.016371	0.007907	0.006548	0.007995	0.009126	0.012853	0.005004	0.00332	0.03366		0.345931	7.35749	0.917275	231.614	-82.693	0.360226	-4.0115	428.927
LD1687-35_Area1_Amph1	53	744		35.5128		51.0112	0.088379	3.7493	BDL	BDL	14.8275	NA	0.038861	0.491742	14.087	12.5309	0.212652	0.126756	0.059229	0.039177	97.2627	0.436176	Core			0.020065	0.008815	0.01303	0.00886	0.004585	0.010762	0.016283	0.00786	0.00651	0.007879	0.009083	0.012635	0.004975	0.003302	0.038333		0.341623	7.92939	0.975087	340.321	98.4723	0.383387	-4.1422	14.9925
LD1687-35_Area1_Amph1	53	745		41.5956		52.6173	0.0482	2.81382	BDL	BDL	13.3613	NA	0.120027	0.387518	15.1558	12.6895	0.252377	0.079188	0.070765	BDL	97.5958	0.380326	Core			0.019911	0.008792	0.012968	0.008845	0.004586	0.010715	0.016214	0.007824	0.006479	0.007796	0.00905	0.012465	0.004955	0.003289	0.041762		0.335342	13.7956	1.13658	-474.51	-172.16	0.404591	-4.2488	5.30003
LD1687-35_Area1_Amph1	53	746		47.6784		52.8351	0.03627	2.51041	BDL	BDL	12.9287	NA	0.118826	0.397334	15.3778	12.7939	0.219507	0.070302	0.05335	BDL	97.3415	0.339031	Rim			0.019871	0.008788	0.012954	0.008844	0.004588	0.010706	0.0162	0.007817	0.006473	0.007776	0.009042	0.012428	0.004949	0.003286	0.03499		0.334337	18.0339	1.20906	117.072	-108.15	0.411554	-4.2801	5.34318
LD1687-35_Area1_Amph1	53	747		53.7611		53.1677	0.025019	2.17322	BDL	BDL	12.5418	NA	0.124013	0.419163	15.5383	12.669	0.14616	0.048407	0.026025	BDL	96.8788	0.328305	Rim			0.019827	0.008781	0.012937	0.008838	0.004587	0.010695	0.016184	0.007809	0.006466	0.007754	0.009034	0.012393	0.004945	0.003284	0.036506		0.332945	25.7154	1.30823	-82.684	-144.73	0.418102	-4.3095	5.14358
LD1687-35_Area2_Amph2	56	768		0		49.8638	0.1089	4.6083	BDL	BDL	16.2011	NA	0.010903	0.534925	12.9674	12.2234	0.309266	0.146808	0.036727	BDL	97.0115	0.421719	Homogeneous			0.020202	0.00883	0.013079	0.008867	0.004579	0.010799	0.016338	0.00789	0.006533	0.007958	0.009111	0.012782	0.004995	0.003314	0.04037		0.346483	6.5967	0.874425	-91.507	-131.15	0.366185	-4.0451	51.7548
LD1687-35_Area2_Amph2	56	769		18.3848		48.7411	0.162066	5.34624	BDL	BDL	16.6921	NA	0.018262	0.543515	12.5095	12.3901	0.350313	0.207803	0.025335	BDL	96.9863	0.412588	Homogeneous			0.020293	0.008846	0.013109	0.008881	0.004583	0.010821	0.016372	0.007908	0.006548	0.007996	0.009126	0.012853	0.005001	0.003319	0.041801		0.351318	4.69713	0.809197	121.509	-163.52	0.360606	-4.0109	31.2587
LD1687-35_Area2_Amph2	56	770		37.4898		49.0697	0.203893	5.6437	BDL	BDL	16.7427	NA	BDL	0.529474	12.5724	12.2513	0.35062	0.215975	0.030154	0.17148	97.7814	0.437874	Homogeneous			0.020285	0.008836	0.013094	0.008872	0.004579	0.010811	0.016357	0.007901	0.006541	0.007986	0.009118	0.012835	0.004999	0.003316	0.040118		0.350316	3.88506	0.786283	90.2414	-121.4	0.36007	-4.0101	594.3
LD1687-35_Area2_Amph2	56	771		55.8745		49.0381	0.204576	5.72459	BDL	BDL	16.7804	NA	BDL	0.552549	12.5988	12.3635	0.368459	0.213616	0.028258	0.047742	97.9206	0.437384	Homogeneous			0.020296	0.008839	0.013098	0.008875	0.004581	0.010814	0.016361	0.007902	0.006543	0.007988	0.009121	0.012836	0.005	0.003317	0.037458		0.350466	3.87516	0.780412	227.003	2934.84	0.359599	-4.0063	71.4001
LD1687-35_Area2_Amph2	56	772		74.9795		50.7814	0.217271	4.49146	0.011417	BDL	15.9684	NA	BDL	0.508696	13.175	12.3937	0.267603	0.182388	0.029985	0.040237	98.0676	0.437421	Homogeneous			0.020161	0.008828	0.013055	0.008868	0.004583	0.010791	0.016325	0.007883	0.006528	0.007938	0.009104	0.012747	0.00499	0.003311	0.034418		0.342982	3.69043	0.885543	55.6509	-108.31	0.369044	-4.0626	325.646
LD1687-35_Area2_Amph2	56	773		94.0845		49.7758	0.19639	4.86903	BDL	BDL	16.8505	NA	BDL	0.551741	12.5481	12.3857	0.374626	0.220228	0.043421	BDL	97.8155	0.41431	Homogeneous			0.020254	0.008843	0.013101	0.008879	0.004583	0.010819	0.016369	0.007906	0.006547	0.007997	0.009125	0.012851	0.005002	0.003318	0.03855		0.346966	4.00704	0.849423	454.35	174.922	0.358832	-4.0009	178.939
LD1687-35_Area2_Amph2	56	774		113.189		47.6507	0.175823	6.11614	BDL	BDL	17.2352	NA	BDL	0.513996	12.1281	12.3518	0.457187	0.255445	0.041625	BDL	96.926	0.439442	Homogeneous			0.020376	0.008853	0.013134	0.008886	0.004582	0.010835	0.016393	0.007919	0.006558	0.008027	0.009137	0.012904	0.005007	0.003322	0.043983		0.356196	4.39034	0.754582	112.397	75.4917	0.354617	-3.9733	189.68
LD1687-35_Area2_Amph2	56	775		131.574		47.9422	0.13154	5.95186	BDL	BDL	17.5873	NA	BDL	0.518028	12.0603	12.4697	0.394126	0.24493	0.035518	0.064224	97.3997	0.453424	Homogeneous			0.020385	0.008859	0.013147	0.00889	0.004582	0.010844	0.016407	0.007926	0.006563	0.008042	0.009144	0.01294	0.005011	0.003325	0.034828		0.354945	5.61026	0.765536	148.522	552.503	0.350946	-3.9508	88.1852
LD1687-35_Area2_Amph2	56	776		150.679		48.5864	0.108898	5.31608	BDL	BDL	17.2698	NA	BDL	0.557388	12.3028	12.4538	0.37125	0.205961	0.030661	BDL	97.203	0.459819	Homogeneous			0.020335	0.008856	0.013139	0.008887	0.004583	0.010838	0.016398	0.007921	0.006559	0.008028	0.00914	0.012911	0.005008	0.003323	0.041307		0.351992	6.60953	0.812186	-593.28	164.038	0.354325	-3.9718	130.014
LD1687-35_Area2_Amph2	56	777		169.064		52.6347	0.024686	1.36739	0.013233	BDL	16.043	NA	0.074501	0.757873	13.3305	12.5077	0.144326	0.059546	0.007412	0.042531	97.0074	0.450382	Homogeneous			0.020053	0.008845	0.013106	0.008881	0.004589	0.010813	0.016364	0.007902	0.006543	0.007976	0.009124	0.012826	0.004999	0.003319	0.037658		0.334335	26.2173	1.70546	48.1958	950.708	0.368134	-4.0532	8.19266
LD1687-35_Area3_Amph2	58	788		0		54.4433	BDL	0.419193	BDL	BDL	16.0968	NA	0.143063	0.837377	13.2436	12.7026	0.047755	0.01536	0.003991	BDL	97.953	0.414996	Rim			0.01999	0.008848	0.013091	0.008884	0.004593	0.010815	0.01637	0.007905	0.006545	0.007979	0.009128	0.012841	0.005001	0.003321	0.039249		0.327529	-116.41	3.58381	-7487.1	219.634	0.367491	-4.0486	4.58456
LD1687-35_Area3_Amph2	58	789		4.12311		53.6987	BDL	0.664772	BDL	BDL	17.578	NA	0.120811	0.965105	12.5804	12.4832	0.107403	0.041902	0.004216	0.042085	98.2866	0.476325	Rim			0.020115	0.008868	0.013167	0.008896	0.00459	0.010857	0.016435	0.00794	0.006572	0.008064	0.009159	0.013001	0.005023	0.003334	0.035129		0.330463	196.221	2.64684	82.2877	402.171	0.351162	-3.9509	5.32716
LD1687-35_Area3_Amph2	58	790		8.24621		54.3016	BDL	0.570985	BDL	BDL	16.8305	NA	0.105138	0.732257	12.9454	12.4298	0.140077	0.063976	0.0053	0.055802	98.1808	0.449239	Rim			0.020029	0.00885	0.013111	0.008884	0.004587	0.010825	0.016384	0.007914	0.006551	0.008009	0.009136	0.012891	0.005009	0.003325	0.035453		0.328204	913.261	2.91411	87.1196	134.197	0.359132	-4.0012	6.00859
LD1687-35_Area3_Amph2	58	791		13.2462		54.2852	BDL	0.674314	BDL	BDL	15.858	NA	0.139768	0.882278	13.4485	12.5577	0.125478	0.048023	0.004712	BDL	98.024	0.431479	Rim			0.019988	0.00884	0.013083	0.008877	0.004591	0.010803	0.016353	0.007897	0.006537	0.007965	0.009119	0.012806	0.004998	0.003318	0.037344		0.32832	234.284	2.61512	318.902	473.935	0.370311	-4.0652	4.67383
LD1687-35_Area3_Amph2	58	792		17.3693		55.1744	0.013933	0.75973	BDL	BDL	12.5847	NA	0.218068	0.5613	15.8043	12.6401	0.204535	0.04511	BDL	BDL	98.0062	0.407627	Rim			0.019773	0.008783	0.012951	0.00884	0.00459	0.010697	0.016192	0.007813	0.006466	0.007767	0.009041	0.012407	0.00495	0.003287	0.060293		0.325711	45.4516	2.41845	323.133	288.284	0.417402	-4.3036	3.19733
LD1687-35_Area3_Amph2	58	793		21.4924		55.0578	0.028409	0.804172	BDL	BDL	11.0097	NA	0.208138	0.432223	16.8406	12.7738	0.139224	0.038332	0.003742	0.047166	97.3833	0.31622	Core			0.019671	0.008756	0.01289	0.008822	0.004589	0.010648	0.016115	0.007773	0.006432	0.007674	0.009002	0.01223	0.004924	0.00327	0.034401		0.326048	22.7012	2.33142	94.9274	-65.312	0.447266	-4.4252	3.31072
LD1687-35_Area3_Amph2	58	794		25.6155		55.3946	BDL	0.846942	BDL	BDL	11.2558	NA	0.254358	0.476802	16.5326	12.767	0.144379	0.03033	0.003939	0.054575	97.7613	0.27426	Core			0.019678	0.008758	0.012888	0.008822	0.004588	0.010652	0.016124	0.007778	0.006436	0.007689	0.009007	0.01226	0.004927	0.003273	0.03684		0.324893	245.905	2.25664	-150.45	-54.088	0.442054	-4.4048	2.81821
LD1687-35_Area3_Amph2	58	795		30.6155		54.8262	0.019734	1.10006	BDL	BDL	11.6672	NA	0.187541	0.493719	16.304	12.7203	0.143794	0.02913	0.006911	0.053754	97.5523	0.282632	Core			0.019721	0.008764	0.012907	0.008826	0.004588	0.010666	0.016141	0.007787	0.006444	0.007709	0.009014	0.012301	0.004932	0.003276	0.033937		0.326896	32.2994	1.92868	248.966	579.612	0.433968	-4.3729	3.61063
LD1687-35_Area3_Amph2	58	796		34.7386		54.4617	BDL	0.6007	BDL	BDL	14.5182	NA	0.189308	0.943603	14.3685	12.5162	0.143038	0.014414	BDL	0.069579	97.8252	0.293102	Core			0.019913	0.008817	0.013043	0.008859	0.004591	0.010763	0.016294	0.007866	0.006511	0.007895	0.00909	0.012665	0.00498	0.003307	0.040437		0.327854	704.724	2.81538	-137.82	-306.95	0.387575	-4.1583	3.60568
LD1687-35_Area3_Amph2	58	797		38.8617		53.899	BDL	0.489586	BDL	BDL	18.3511	NA	0.070675	1.37541	11.7738	12.4623	0.155159	0.044178	BDL	BDL	98.6212	0.370649	Rim			0.020158	0.00888	0.013194	0.0089	0.004592	0.010887	0.016482	0.007963	0.006592	0.008122	0.00918	0.013112	0.005036	0.003344	0.037967		0.329518	-67.484	3.2359	-65.531	-11085	0.343343	-3.898	8.65333
LD1687-42_Area1_Amph1	59	798		0		50.9363	0.090577	4.33993	BDL	BDL	12.1833	NA	BDL	0.184734	15.8975	12.4069	0.45229	0.212078	0.073762	0.08651	96.8639	0.307831	Core			0.019914	0.008757	0.012918	0.00882	0.004577	0.010668	0.016132	0.007784	0.006443	0.007715	0.009011	0.012286	0.004931	0.003272	0.03475		0.342539	7.72351	0.901583	72.2458	-75.886	0.424422	-4.3363	-887.85
LD1687-42_Area1_Amph1	59	799		18.3848		50.814	0.096371	4.36164	BDL	BDL	12.2494	NA	BDL	0.194691	15.8783	12.3218	0.502076	0.218475	0.071963	0.045594	96.7543	0.717863	Rim			0.019923	0.008757	0.012923	0.008819	0.004576	0.010669	0.016134	0.007786	0.006443	0.00772	0.009012	0.012289	0.004933	0.003273	0.042448		0.343047	7.30919	0.899472	-339.14	-230.63	0.423225	-4.3312	-144.51
LD1687-42_Area1_Amph1	59	800		37.698		51.2665	0.086809	4.27729	BDL	BDL	12.3155	NA	BDL	0.180806	15.8992	12.5046	0.452875	0.213458	0.075379	0.108906	97.3813	0.777166	Rim			0.019913	0.008759	0.012919	0.008822	0.004578	0.01067	0.016135	0.007786	0.006444	0.00772	0.009013	0.012296	0.004932	0.003272	0.037154		0.341311	8.02314	0.90843	1197.35	-106.55	0.422063	-4.3265	215.635
LD1687-42_Area1_Amph1	59	801		55.7257		51.0951	0.091659	4.58361	BDL	BDL	12.4318	NA	BDL	0.186623	15.7075	12.3247	0.484666	0.229409	0.082089	0.142658	97.3598	0.737615	Rim			0.019927	0.008756	0.012915	0.008818	0.004575	0.010669	0.016134	0.007786	0.006443	0.007725	0.009012	0.012303	0.004934	0.003273	0.037024		0.34211	7.64058	0.875571	138.469	-279.07	0.419976	-4.3182	176.21
LD1687-42_Area1_Amph1	59	802		74.1105		50.9356	0.097433	4.53295	BDL	BDL	12.4648	NA	BDL	0.186789	15.7075	12.4536	0.495957	0.233003	0.077474	BDL	97.1851	0.71873	Rim			0.019938	0.008762	0.012925	0.008824	0.004578	0.010676	0.016144	0.007791	0.006448	0.00773	0.009017	0.012312	0.004935	0.003274	0.037407		0.342654	7.24175	0.880936	73.5196	648.023	0.419424	-4.3143	-168.1
LD1687-42_Area1_Amph1	59	803		92.4953		50.4694	0.103854	4.7816	BDL	BDL	12.6143	NA	BDL	0.192456	15.5765	12.4883	0.484059	0.246214	0.081138	0.051166	97.089	0.692465	Rim			0.019972	0.008768	0.012938	0.008829	0.004579	0.010684	0.016156	0.007797	0.006454	0.007742	0.009023	0.012336	0.004938	0.003276	0.03981		0.34459	6.84906	0.856856	96.3106	-128.51	0.416898	-4.3028	252.697
LD1687-42_Area1_Amph1	59	804		111.809		49.9718	0.104784	5.01476	0.011207	BDL	12.8487	NA	BDL	0.18966	15.3762	12.5132	0.513966	0.247098	0.087148	0.093052	96.9716	0.67674	Rim			0.020005	0.008772	0.01295	0.008832	0.004579	0.01069	0.016166	0.007802	0.006458	0.007758	0.009028	0.012365	0.00494	0.003278	0.041023		0.346564	6.79713	0.835862	56.4666	382.508	0.412872	-4.2838	118.98
LD1687-42_Area1_Amph1	59	805		130.193		50.6826	0.116139	5.91793	BDL	BDL	12.7659	NA	BDL	0.183372	15.5802	12.2459	0.483018	0.24849	0.10517	0.08383	98.4125	0.309273	Core			0.019996	0.008753	0.012909	0.008815	0.004572	0.010669	0.016134	0.007787	0.006443	0.007726	0.009013	0.01231	0.004936	0.003273	0.033951		0.344611	6.20295	0.765361	87.8891	-220.89	0.414232	-4.2947	127.422
LD1687-42_Area1_Amph1	59	806		148.221		51.3319	0.096649	4.28886	BDL	BDL	12.0332	NA	0.009111	0.201391	16.0255	12.3978	0.419632	0.207407	0.083891	0.206762	97.3021	0.310161	Core			0.019891	0.008751	0.012905	0.008815	0.004577	0.010659	0.016118	0.007778	0.006436	0.007704	0.009004	0.012267	0.004928	0.003269	0.03687		0.341076	7.28699	0.906904	751.252	97.9604	0.427123	-4.3481	60.9412
LD1687-42_Area1_Amph1	59	807		167.534		44.3218	0.067573	6.13182	0.018079	0.0064	26.305	NA	0.009327	0.377767	5.8595	11.6403	0.475047	0.75562	0.690777	BDL	96.659	0.314881	Core			0.021	0.009025	0.013505	0.009014	0.004586	0.011138	0.016854	0.008165	0.00675	0.008572	0.009382	0.013975	0.005155	0.003408	0.043703		0.369832	10.2875	0.755761	35.9779	50.4646	0.284843	-3.4354	62.3927
LD1687-42_Area1_Amph1	59	808		185.919		49.5969	BDL	1.57744	BDL	BDL	29.3355	NA	0.027229	0.479533	4.66004	11.9314	0.123736	0.124991	0.058566	BDL	97.9153	0.315464	Core			0.020888	0.009049	0.013601	0.009022	0.004574	0.011209	0.016965	0.008228	0.006792	0.008724	0.009419	0.014306	0.00518	0.003438	0.039698		0.345339	220.223	1.5835	-114.98	102.605	0.26931	-3.2893	21.993
LD1687-42_Area1_Amph1	59	809		204.304		49.617	BDL	1.24575	BDL	BDL	28.1318	NA	0.026274	0.40474	5.63645	11.9116	0.112593	0.065152	0.035809	0.04862	97.2358	0.31995	Core			0.020812	0.009029	0.013573	0.009008	0.004572	0.011172	0.016908	0.008198	0.006769	0.00866	0.009391	0.014177	0.005164	0.003427	0.033087		0.345117	779.452	1.81717	-236.36	232.86	0.2752	-3.3471	22.6903
LD1687-42_Area1_Amph1	59	810		222.332		50.8106	BDL	1.33273	BDL	BDL	27.4651	NA	0.041587	0.376168	6.09023	12.0261	0.127512	0.064617	0.034132	0.051081	98.4199	0.326937	Core			0.020738	0.009014	0.013517	0.008998	0.004574	0.011141	0.016861	0.008172	0.00675	0.008602	0.00937	0.014062	0.005152	0.003419	0.034781		0.340808	164.458	1.74335	-135.2	104.988	0.27875	-3.3827	14.5499
LD1687-42_Area1_Amph1	59	811		241.645		51.005	BDL	1.29173	BDL	BDL	26.4537	NA	0.033309	0.371257	6.7027	12.0143	0.114335	0.044619	0.028236	BDL	98.0592	0.322551	Core			0.020673	0.008997	0.013477	0.008988	0.004574	0.011111	0.016814	0.008147	0.006731	0.008545	0.009348	0.013951	0.005138	0.00341	0.038631		0.340005	-253.36	1.77394	75.4663	123.034	0.284203	-3.4336	17.9433
LD1687-42_Area1_Amph1	59	812		260.03		50.8131	BDL	1.28285	BDL	BDL	25.9292	NA	0.044139	0.383572	7.0905	11.9797	0.1244	0.052966	0.033407	BDL	97.7338	0.303405	Core			0.020653	0.008992	0.013469	0.008983	0.004574	0.011097	0.016794	0.008136	0.006723	0.00852	0.009338	0.0139	0.005133	0.003406	0.036921		0.340736	142.163	1.78152	134.637	149.998	0.287142	-3.4602	13.6949
LD1687-42_Area2_Amph1	60	813		0		51.2671	0.091015	3.99688	BDL	BDL	11.5125	NA	BDL	0.194924	16.446	12.3842	0.432158	0.188305	0.064536	BDL	96.5776	0.288449	Core			0.019864	0.008747	0.012901	0.008814	0.004579	0.01065	0.016105	0.007771	0.00643	0.007678	0.008997	0.012213	0.004923	0.003267	0.040556		0.341272	7.68502	0.942081	111.855	965.791	0.437141	-4.3883	-2373
LD1687-42_Area2_Amph1	60	814		8.06226		50.9975	0.098975	4.10744	0.009147	BDL	11.5763	NA	BDL	0.181484	16.248	12.3605	0.44826	0.18555	0.069912	0.048165	96.3312	0.463021	Rim			0.01987	0.008747	0.012899	0.008813	0.004577	0.010651	0.016105	0.007771	0.00643	0.007683	0.008997	0.012222	0.004923	0.003267	0.036576		0.34216	7.13392	0.928134	68.8572	150.703	0.435764	-4.3814	258.945
LD1687-42_Area2_Amph1	60	815		15.3424		51.4788	0.09659	4.15886	BDL	BDL	11.7886	NA	BDL	0.179914	16.3225	12.4027	0.396219	0.187198	0.073626	BDL	97.085	0.725797	Rim			0.019876	0.008748	0.0129	0.008813	0.004577	0.010654	0.016109	0.007773	0.006432	0.007686	0.009	0.012232	0.004925	0.003268	0.040416		0.340548	7.28995	0.921949	-159.53	-152.06	0.431737	-4.3666	-975.54
LD1687-42_Area2_Amph1	60	816		23.4046		51.3372	0.095648	4.35397	BDL	BDL	11.8285	NA	BDL	0.186382	16.1816	12.4433	0.404411	0.195889	0.069362	0.094154	97.1904	0.793314	Rim			0.019884	0.008748	0.012897	0.008814	0.004577	0.010654	0.01611	0.007774	0.006432	0.007689	0.009	0.01224	0.004924	0.003268	0.035398		0.341112	7.3534	0.899545	122.006	-218.91	0.430946	-4.363	-347.81
LD1687-42_Area2_Amph1	60	817		31.6508		54.4957	0.018617	1.7222	BDL	BDL	11.3304	NA	BDL	0.239895	16.6861	12.743	0.098165	0.054696	0.031383	0.207912	97.6281	0.682933	Rim			0.019697	0.008746	0.012868	0.008814	0.004582	0.010646	0.016097	0.007767	0.006426	0.007661	0.008993	0.012212	0.004919	0.003266	0.03293		0.328339	34.1181	1.48734	1003.49	280.736	0.440794	-4.4029	129.375
LD1687-42_Area2_Amph1	60	818		39.7131		54.755	BDL	0.872351	BDL	BDL	12.0564	NA	BDL	0.244791	16.4389	12.7578	0.063267	0.017031	0.014571	BDL	97.2201	0.696954	Rim			0.019725	0.008768	0.012918	0.008831	0.004585	0.010677	0.016146	0.007792	0.006448	0.007708	0.009018	0.012303	0.004933	0.003277	0.0391		0.327085	103.561	2.21895	-94.23	251.324	0.42702	-4.346	76.6711
LD1687-42_Area2_Amph1	60	819		46.9932		54.8802	BDL	0.904593	BDL	BDL	12.2672	NA	BDL	0.253782	16.2847	12.8901	0.055621	0.013788	0.012066	BDL	97.5621	0.734184	Rim			0.019736	0.008772	0.012922	0.008834	0.004587	0.010684	0.016156	0.007797	0.006452	0.00772	0.009023	0.012328	0.004935	0.003278	0.03642		0.326658	-159.49	2.16999	-85.303	144.998	0.423196	-4.3295	90.8976
LD1687-42_Area2_Amph1	60	820		55.0555		54.5011	BDL	1.00212	BDL	BDL	12.7837	NA	BDL	0.261644	15.9955	12.7695	0.07326	0.013889	0.015476	BDL	97.4162	0.292173	Core			0.019778	0.008778	0.012946	0.008838	0.004584	0.010696	0.016175	0.007807	0.006461	0.007748	0.009033	0.012382	0.004942	0.003283	0.041005		0.327951	327.798	2.04117	982.301	-141.77	0.414176	-4.2893	113.905
LD1687-42_Area2_Amph1	60	821		63.1177		53.0177	0.012174	2.22743	BDL	BDL	13.7329	NA	BDL	0.258677	14.8994	12.6258	0.164389	0.156255	0.20256	BDL	97.2973	0.295061	Core			0.019901	0.008799	0.012972	0.008853	0.004585	0.010729	0.016225	0.007832	0.006483	0.007807	0.009062	0.012492	0.00496	0.003291	0.040335		0.33344	51.9736	1.29034	-241.65	-109.18	0.399053	-4.2163	211.024
LD1687-42_Area2_Amph1	60	822		70.3978		48.4831	0.034653	5.33988	0.014464	BDL	17.532	NA	0.008651	0.277324	11.868	12.4469	0.415369	0.605501	0.757427	0.04084	97.8241	0.297632	Core			0.020344	0.008884	0.013131	0.008919	0.004595	0.010861	0.016427	0.007936	0.006573	0.008041	0.009175	0.012931	0.005026	0.003325	0.038824		0.351839	19.0091	0.80849	44.3464	-150.6	0.351663	-3.9479	65.3926
LD1687-42_Area2_Amph1	60	823		78.4601		40.4021	0.08212	10.3167	0.034108	0.00734	25.5345	NA	BDL	0.353383	5.45454	11.5397	0.809687	1.69368	2.11079	BDL	98.3386	0.282083	Core			0.021153	0.009047	0.013434	0.009044	0.004612	0.011134	0.016845	0.008155	0.006752	0.00852	0.00941	0.013851	0.005168	0.003394	0.038691		0.390482	8.63012	0.574349	19.5051	44.303	0.289106	-3.4684	115.757
LD1687-42_Area2_Amph1	60	824		86.7063		39.9384	0.072895	10.3266	0.023124	0.005303	27.8731	NA	BDL	0.383575	3.98775	11.5231	0.800278	1.83548	2.21805	BDL	98.9877	0.29834	Core			0.021292	0.009086	0.01352	0.009073	0.004615	0.011205	0.016954	0.008214	0.006796	0.008649	0.009466	0.014108	0.0052	0.003414	0.03668		0.392767	9.64942	0.574416	28.4746	61.1874	0.276235	-3.3493	91.8266
LD1687-42_Area2_Amph1	60	825		94.7686		46.4364	0.033897	5.33588	0.025663	BDL	25.3326	NA	BDL	0.379994	6.7243	11.8554	0.384495	0.749174	0.756928	BDL	98.0147	0.304099	Core			0.020849	0.009005	0.013436	0.009001	0.004589	0.011097	0.016789	0.00813	0.006724	0.008491	0.009354	0.013824	0.005138	0.003396	0.042102		0.359979	19.6356	0.811387	25.5471	144.769	0.290508	-3.4858	169.878
LD1687-42_Area2_Amph1	60	826		102.049		51.1566	BDL	0.953077	BDL	0.006233	26.6478	NA	0.009054	0.4772	6.60346	11.9813	0.117134	0.058694	0.015538	BDL	98.0261	0.317028	Core			0.020682	0.009003	0.013495	0.008991	0.004575	0.011123	0.016831	0.008156	0.006738	0.008563	0.009356	0.013985	0.005143	0.003413	0.039094		0.339345	-216	2.12926	120.113	51.6637	0.283191	-3.4222	64.1869
LD1687-42_Area2_Amph1	60	827		110.111		49.3566	0.046947	2.63045	BDL	0.004804	27.814	NA	0.008896	0.496906	5.67864	11.8707	0.227245	0.206575	0.062474	BDL	98.4042	0.349223	Core			0.020844	0.009019	0.013533	0.009001	0.004574	0.011154	0.01688	0.008183	0.006758	0.008626	0.00938	0.014101	0.005157	0.003421	0.039834		0.347139	14.4289	1.18799	895.173	66.8988	0.2769	-3.3623	65.5158
LD1687-42_Area3_Amph1	61	828		0		49.0232	0.098867	4.51364	BDL	BDL	12.0887	NA	BDL	0.177744	15.4694	12.367	0.476462	0.24011	0.082308	0.063082	94.6005	0.395052	Rim	TOTAL<96		0.019973	0.00877	0.012947	0.008831	0.004581	0.010682	0.016152	0.007795	0.006451	0.007735	0.009022	0.012319	0.004933	0.003274	0.038554		0.349756	7.15419	0.883969	-186.34	-247.98	0.426144	-4.3365	593.801
LD1687-42_Area3_Amph1	61	829		12		49.7972	0.102371	4.02531	BDL	BDL	12.0168	NA	BDL	0.186428	15.7015	12.3167	0.476125	0.219722	0.112365	0.213459	95.168	0.289836	Core	TOTAL<96		0.019931	0.008763	0.012941	0.008826	0.00458	0.010674	0.01614	0.007789	0.006446	0.007728	0.009016	0.012304	0.004932	0.003272	0.037848		0.346538	6.93397	0.939274	185.476	-165.17	0.42748	-4.3439	977.576
LD1687-42_Area3_Amph1	61	830		23.0454		52.0823	0.096672	3.82809	BDL	BDL	11.635	NA	BDL	0.184428	16.5119	12.4644	0.376276	0.178932	0.061071	0.084156	97.5032	0.3037	Core			0.019845	0.008744	0.012892	0.008811	0.004578	0.010647	0.016099	0.007769	0.006427	0.007676	0.008995	0.012214	0.004922	0.003266	0.036898		0.338222	7.28231	0.963203	-194.92	151.962	0.434691	-4.3782	428.086
LD1687-42_Area3_Amph1	61	831		35.0454		51.4825	0.101603	4.43615	BDL	BDL	12.0016	NA	BDL	0.178837	15.9616	12.4118	0.458022	0.210501	0.076352	0.099271	97.4182	0.303782	Core			0.019894	0.00875	0.012896	0.008815	0.004577	0.010657	0.016115	0.007777	0.006434	0.0077	0.009003	0.012256	0.004927	0.003269	0.034223		0.340625	6.97207	0.89033	84.4666	-156.94	0.427715	-4.3489	93.3302
LD1687-42_Area3_Amph1	61	832		47.0454		51.4422	0.12226	4.3674	BDL	BDL	12.0681	NA	BDL	0.187398	16.0439	12.371	0.447115	0.209475	0.073223	0.060339	97.3924	0.303656	Core			0.019901	0.008751	0.012905	0.008816	0.004576	0.01066	0.016118	0.007779	0.006436	0.007703	0.009005	0.012261	0.004928	0.00327	0.041379		0.340803	5.93363	0.898132	127.904	-300.78	0.426504	-4.3437	179.853
LD1687-42_Area3_Amph1	61	833		59.087		51.2163	0.12175	4.47616	0.010665	BDL	12.0669	NA	BDL	0.183243	16.0517	12.5048	0.439976	0.220657	0.072402	BDL	97.3646	0.382546	Rim			0.019914	0.008755	0.01291	0.00882	0.004579	0.010664	0.016124	0.007781	0.006438	0.007705	0.009007	0.012265	0.004928	0.00327	0.041709		0.341687	5.95734	0.886663	59.2168	262.918	0.426554	-4.343	-97.513
LD1687-42_Area3_Amph1	61	834		70.087		51.1669	0.178653	4.10776	BDL	BDL	14.934	NA	BDL	0.216746	14.0565	12.5459	0.320676	0.124774	0.055874	BDL	97.7078	0.384084	Rim			0.020081	0.008809	0.013017	0.008859	0.004581	0.010755	0.016264	0.007855	0.0065	0.007871	0.009077	0.012605	0.00497	0.003299	0.046731		0.341457	4.32384	0.928257	242.51	-4937.1	0.382079	-4.1299	168.813
LD1687-42_Area3_Amph1	61	835		82.087		51.6727	0.218351	3.79226	0.012269	BDL	14.9098	NA	BDL	0.264835	13.9435	12.3887	0.309528	0.111851	0.041444	0.046361	97.7116	0.376352	Rim			0.020053	0.008805	0.013008	0.008854	0.00458	0.010752	0.01626	0.007853	0.006498	0.007872	0.009074	0.012607	0.004971	0.003299	0.04161		0.339367	3.67206	0.968007	51.7727	1140.26	0.382392	-4.1321	139.814
LD1687-42_Area3_Amph1	61	836		94.1286		51.9153	0.22164	3.22903	0.014194	BDL	14.7368	NA	BDL	0.261818	14.2372	12.508	0.274701	0.092119	0.049788	0.061931	97.6025	0.3953	Core			0.020027	0.008807	0.013016	0.008857	0.004582	0.010752	0.01626	0.007852	0.006498	0.007866	0.009074	0.012597	0.004969	0.003298	0.036752		0.338211	3.62954	1.05568	44.88	-237.96	0.384767	-4.1441	-513.99
LD1687-42_Area3_Amph1	61	837		106.129		50.9364	0.221515	4.14798	0.010249	BDL	15.3261	NA	BDL	0.26609	13.6916	12.3859	0.337033	0.155412	0.082332	0.076727	97.6373	0.753957	Rim			0.020112	0.008815	0.013034	0.008862	0.004581	0.010768	0.016284	0.007865	0.006509	0.007899	0.009087	0.012658	0.004978	0.003303	0.03891		0.342326	3.6319	0.923703	61.8572	-7531	0.377004	-4.1021	110.247
LD1687-42_Area3_Amph2	62	838		0		52.5254	0.041686	2.40853	0.010865	BDL	15.5033	NA	BDL	0.312312	13.8356	12.4977	0.197102	0.062667	0.162524	0.053256	97.6109	0.727375	Rim			0.020034	0.008823	0.013047	0.008869	0.004583	0.010778	0.016301	0.007873	0.006516	0.00791	0.009098	0.012689	0.004984	0.003307	0.040568		0.335452	15.8581	1.23798	58.445	161.823	0.374821	-4.0894	443.452
LD1687-42_Area3_Amph2	62	839		10		52.8503	0.031885	2.21384	BDL	BDL	15.1561	NA	BDL	0.308092	14.0498	12.4827	0.184209	0.04796	0.051303	0.119675	97.4959	0.738472	Rim			0.019995	0.008813	0.01303	0.008861	0.004581	0.010764	0.016279	0.007862	0.006506	0.007889	0.009086	0.012649	0.004976	0.003303	0.044039		0.334239	20.4373	1.29652	127.576	695.142	0.379244	-4.1146	-178.91
LD1687-42_Area3_Amph2	62	840		20		52.5809	0.030108	2.48075	0.013676	BDL	15.43	NA	0.010065	0.312624	13.7095	12.4116	0.185539	0.06284	0.05312	BDL	97.2807	0.730638	Rim			0.020031	0.008821	0.013039	0.008867	0.004582	0.010777	0.016298	0.007872	0.006514	0.007907	0.009096	0.012685	0.004983	0.003308	0.043418		0.335327	21.6081	1.21772	46.5957	320.938	0.375795	-4.0952	55.8754
LD1687-42_Area3_Amph2	62	841		30		53.0397	0.044118	2.61018	BDL	BDL	15.6045	NA	BDL	0.316911	13.7926	12.3921	0.212163	0.061742	0.048415	0.055449	98.1779	0.671393	Rim			0.020033	0.008817	0.013036	0.008863	0.004579	0.010773	0.016293	0.00787	0.006512	0.007907	0.009094	0.012683	0.004983	0.003307	0.035108		0.333974	15.0232	1.18435	101.465	1818.61	0.373649	-4.0854	262.478
LD1687-42_Area3_Amph2	62	842		39.2195		52.2322	0.062608	2.78449	BDL	BDL	15.6778	NA	BDL	0.320932	13.6529	12.4995	0.246082	0.06351	0.050851	0.047339	97.6382	0.634641	Rim			0.020064	0.008823	0.013052	0.008867	0.004581	0.01078	0.016304	0.007875	0.006517	0.00792	0.009098	0.012705	0.004983	0.003308	0.033937		0.336785	10.8501	1.14393	96.3185	77.7391	0.372639	-4.0773	117.979
LD1687-42_Area3_Amph2	62	843		49.2195		52.2495	0.109132	3.138	BDL	BDL	15.7901	NA	BDL	0.313195	13.4912	12.4003	0.206397	0.08763	0.064247	BDL	97.8497	0.386183	Core			0.020088	0.008828	0.013048	0.008872	0.004583	0.010788	0.016315	0.007881	0.006522	0.007922	0.009105	0.012712	0.004989	0.003311	0.068467		0.336974	6.58548	1.07179	122.284	760.131	0.371375	-4.0703	94.2707
LD1687-42_Area3_Amph2	62	844		59.2195		52.5155	0.014909	2.33738	BDL	BDL	14.2858	NA	0.013519	0.260592	14.636	12.6566	0.15774	0.09362	0.106348	BDL	97.078	0.396364	Core			0.019961	0.008807	0.013007	0.008859	0.004584	0.010744	0.016249	0.007846	0.006493	0.007842	0.009072	0.012558	0.004965	0.003296	0.040079		0.335417	42.6425	1.25804	146.147	-666.73	0.390976	-4.174	41.6565
LD1687-42_Area3_Amph2	62	845		68.6535		49.4235	0.061766	3.15112	0.013036	BDL	23.2691	NA	0.017777	0.345332	8.8446	12.0426	0.269703	0.260875	0.233774	BDL	97.9332	0.397618	Core			0.020602	0.008952	0.013371	0.008958	0.004579	0.011016	0.016666	0.008068	0.006671	0.008362	0.009281	0.013573	0.005096	0.003378	0.036637		0.34728	11.1062	1.07516	49.2975	76.9543	0.303706	-3.6	32.7016
LD1687-42_Area3_Amph2	62	846		78.6535		47.4767	BDL	3.91101	BDL	BDL	28.5631	NA	0.032323	0.449639	5.01088	11.7578	0.31179	0.374109	0.197909	BDL	98.0853	0.401206	Core			0.020981	0.009034	0.01357	0.009013	0.004574	0.011181	0.01692	0.008205	0.006774	0.008675	0.009404	0.01419	0.00517	0.003427	0.039784		0.355361	91.1784	0.95943	336.904	81.9384	0.273031	-3.3213	18.5888
LD1687-42_Area3_Amph2	62	847		88.6535		47.568	BDL	3.78134	BDL	0.006487	28.3013	NA	0.040653	0.418525	5.17051	11.6953	0.299289	0.362224	0.15382	BDL	97.7974	0.405817	Core			0.020956	0.009026	0.013559	0.009007	0.004572	0.011171	0.016904	0.008197	0.006767	0.00866	0.009396	0.014162	0.005166	0.003425	0.038055		0.354856	-70.54	0.976687	101.797	49.6066	0.274279	-3.3333	14.9078
LD1687-42_Area3_Amph2	62	848		98.6535		48.7491	BDL	2.47873	BDL	BDL	27.6981	NA	0.051861	0.436586	5.86701	11.7995	0.282137	0.160672	0.056345	BDL	97.58	0.362529	Rim			0.020862	0.009016	0.013554	0.008999	0.004571	0.011153	0.016877	0.008183	0.006756	0.008632	0.009379	0.014103	0.005156	0.003421	0.040469		0.349506	-94.407	1.22895	-114.47	144.85	0.277405	-3.3638	11.8162
LD1687-42_Area3_Amph2	62	849		107.873		47.3677	0.011027	3.94223	BDL	BDL	28.0117	NA	0.043551	0.409057	5.5859	11.6814	0.352234	0.28045	0.082434	BDL	97.7677	0.603671	Rim			0.020961	0.009019	0.013562	0.009	0.004569	0.011159	0.016886	0.008187	0.006759	0.008643	0.009385	0.014122	0.00516	0.003422	0.037791		0.356115	58.6239	0.956333	159.499	242.26	0.275811	-3.3486	13.9479
LD1687-42_Area3_Amph2	62	850		117.873		48.0338	0.054947	3.80556	BDL	BDL	27.677	NA	0.052582	0.399291	5.76053	11.7625	0.327086	0.249955	0.088758	BDL	98.212	0.760883	Rim			0.02091	0.009011	0.013532	0.008994	0.00457	0.011143	0.016862	0.008175	0.006749	0.008616	0.009373	0.01407	0.005153	0.003417	0.037725		0.353185	12.4405	0.973365	188.774	-229.25	0.277496	-3.365	11.6533
LD1687-42_Area3_Amph2	62	851		127.873		48.5194	0.042853	3.82939	BDL	BDL	25.402	NA	0.087817	0.42048	7.12509	11.9341	0.290134	0.29289	0.138873	BDL	98.083	0.362529	Rim			0.020774	0.008983	0.013446	0.008978	0.004576	0.011079	0.016766	0.008122	0.006711	0.008491	0.009329	0.013828	0.005125	0.003398	0.036651		0.351206	15.6765	0.96881	144.418	157.037	0.290137	-3.4821	7.20812
LD1687-42_Area3_Amph2	62	852		137.873		49.7257	0.031092	3.00325	BDL	BDL	24.0816	NA	0.108549	0.413305	7.99464	12.0852	0.222146	0.193847	0.069225	BDL	97.9286	0.603671	Rim			0.020649	0.008967	0.013398	0.008968	0.004579	0.011044	0.016712	0.008092	0.006689	0.00842	0.009302	0.013692	0.005108	0.003389	0.04126		0.346057	21.2497	1.1033	92.1444	-1417.1	0.298367	-3.5544	5.94003
LD1687-11_Area1_Amph1	67	877		0		45.6171	0.32049	8.33081	0.025533	BDL	20.1895	NA	BDL	0.484922	9.87058	12.2399	0.576166	0.555115	0.233793	BDL	98.4439	0.543457	Cummulate			0.020703	0.008907	0.013237	0.008929	0.004587	0.010929	0.016529	0.007994	0.006613	0.008195	0.009214	0.013219	0.00505	0.003346	0.041853		0.36648	2.73351	0.642745	25.4953	133.693	0.326969	-3.7751	316.256
LD1687-11_Area1_Amph1	67	878		30.0832		44.9119	0.27195	8.12388	0.020014	BDL	20.0704	NA	BDL	0.499897	9.9313	12.1413	0.543922	0.517005	0.183393	0.04892	97.2639	0.540511	Cummulate			0.020718	0.008907	0.013256	0.008929	0.004586	0.010932	0.016533	0.007997	0.006615	0.008201	0.009215	0.013232	0.00505	0.003347	0.0404		0.369537	3.10083	0.651886	32.3004	287.507	0.327935	-3.7807	-612.06
LD1687-11_Area1_Amph1	67	879		59.9161		46.5961	0.362923	7.12074	0.022389	BDL	19.411	NA	BDL	0.493669	10.2106	12.1564	0.443173	0.488115	0.206906	0.054835	97.5668	0.525502	Cummulate			0.020595	0.008898	0.013209	0.008923	0.004588	0.010913	0.016504	0.007981	0.006603	0.008161	0.009201	0.013164	0.005043	0.003342	0.034383		0.361312	2.48995	0.696762	28.9457	211.033	0.33369	-3.8219	77.186
LD1687-11_Area1_Amph1	67	880		89.9993		46.156	0.403391	7.16251	0.02547	BDL	19.9126	NA	BDL	0.512516	10.1264	12.1048	0.452689	0.489908	0.238324	BDL	97.5846	0.53381	Cummulate			0.020646	0.008907	0.013244	0.00893	0.004589	0.01093	0.01653	0.007994	0.006614	0.00819	0.009213	0.013217	0.005051	0.003347	0.042804		0.363358	2.30411	0.695488	25.5583	243.954	0.329326	-3.7905	-87.788
LD1687-11_Area1_Amph1	67	881		119.832		48.1465	0.340363	5.98747	0.018538	BDL	17.9906	NA	BDL	0.467825	11.3666	12.2434	0.364059	0.330427	0.114365	BDL	97.3701	0.480136	Cummulate			0.020442	0.008874	0.013159	0.008907	0.004588	0.01087	0.016438	0.007946	0.006574	0.008077	0.009166	0.013003	0.005022	0.003331	0.042082		0.354394	2.61098	0.762572	34.7328	80.2244	0.347204	-3.9145	122.669
LD1687-11_Area1_Amph1	67	882		150.881		45.9805	0.311027	7.54119	0.022359	BDL	19.2559	NA	BDL	0.486883	10.4295	12.1653	0.478273	0.503217	0.206679	BDL	97.3808	0.518295	Cummulate			0.020624	0.008897	0.013215	0.008923	0.004588	0.01091	0.016499	0.007978	0.0066	0.008152	0.009199	0.013142	0.005041	0.003341	0.039127		0.364412	2.79625	0.676881	28.9831	112.64	0.335133	-3.8319	-113.86
LD1687-11_Area1_Amph1	67	883		180.713		46.8444	0.093356	6.89994	0.014817	BDL	18.3091	NA	0.008494	0.429724	11.2677	12.3334	0.545041	0.465607	0.320687	BDL	97.5323	0.486661	Cummulate			0.020521	0.008882	0.01318	0.008913	0.004588	0.010878	0.01645	0.007952	0.006579	0.008094	0.009179	0.013018	0.005027	0.003332	0.037535		0.360323	7.59038	0.70872	43.276	-169.33	0.343964	-3.8921	66.7184
LD1687-11_Area1_Amph1	67	884		210.797		47.5959	0.312291	6.96528	0.016575	BDL	18.1882	NA	BDL	0.469114	11.2468	12.2185	0.479344	0.375895	0.106943	0.052813	98.0277	0.485478	Cummulate			0.02049	0.008868	0.013153	0.0089	0.004584	0.010865	0.01643	0.007943	0.00657	0.008079	0.009162	0.012997	0.005021	0.003329	0.040278		0.357322	2.78453	0.704644	38.7204	193.984	0.345178	-3.9022	-151.6
LD1687-11_Area1_Amph1	67	885		240.63		47.3837	0.277137	6.74326	0.013247	BDL	18.1611	NA	BDL	0.485336	11.2594	12.2636	0.525361	0.350171	0.100657	0.051	97.614	0.48483	Cummulate			0.020494	0.008871	0.013166	0.008903	0.004585	0.010869	0.016437	0.007946	0.006573	0.008087	0.009165	0.013006	0.005021	0.00333	0.03509		0.358099	3.05221	0.71709	48.256	74.3537	0.345462	-3.9033	-119.9
LD1687-11_Area1_Amph1	67	886		270.713		47.6247	0.446468	6.75714	0.022204	BDL	18.4495	NA	BDL	0.491207	11.0229	12.1605	0.431257	0.373982	0.14313	0.04291	97.9659	0.494007	Cummulate			0.020501	0.008876	0.013166	0.008906	0.004587	0.010877	0.016449	0.007952	0.006579	0.008098	0.009171	0.01304	0.005027	0.003333	0.038418		0.356991	2.14003	0.71583	29.1312	359.638	0.34264	-3.8843	948.842
LD1687-11_Area2_Amph1	68	887		0		50.5665	0.174095	3.14078	0.055564	0.009737	16.5745	NA	0.012856	0.456856	12.5351	12.2591	0.347324	0.173253	0.005467	0.047408	96.3585	0.43563	Homogeneous			0.020211	0.008851	0.013123	0.00889	0.004586	0.010829	0.016377	0.007914	0.006546	0.00801	0.009135	0.012865	0.005003	0.003321	0.032326		0.343224	4.42816	1.0737	12.1089	33.3377	0.362253	-4.0078	44.131
LD1687-11_Area2_Amph1	68	888		21.5407		51.521	1.96203	3.17804	0.068569	0.006436	12.0574	NA	0.008834	0.355237	12.1063	11.5744	0.272323	2.28962	0.014861	0.047621	95.4627	0.455645	Homogeneous	TOTAL<96		0.01987	0.008839	0.012857	0.008903	0.004631	0.01076	0.016267	0.007846	0.006506	0.007826	0.009094	0.012526	0.004968	0.003284	0.03955		0.337077	0.839169	1.05268	9.986	50.7659	0.427014	-4.3148	63.3666
LD1687-11_Area2_Amph1	68	890		55.1099		51.5654	0.145728	3.38053	0.060671	0.009828	15.5123	NA	BDL	0.394181	13.4023	12.3005	0.331695	0.233327	0.007083	BDL	97.3435	0.40312	Homogeneous			0.020121	0.008826	0.013057	0.008872	0.004585	0.010786	0.01631	0.00788	0.006517	0.007928	0.009104	0.012708	0.004985	0.003309	0.041026		0.339788	5.13229	1.03051	11.1398	33.0269	0.374887	-4.0832	79.4799
LD1687-11_Area2_Amph1	68	891		111.146		52.9574	0.068651	1.73133	0.067259	0.011138	14.3612	NA	0.014777	0.346306	14.7317	12.1109	0.235278	0.101083	0.018172	0.066133	96.8213	0.362236	Homogeneous			0.019967	0.0088	0.013032	0.008852	0.00458	0.010745	0.016249	0.007848	0.006489	0.007856	0.009073	0.012571	0.00497	0.003298	0.035264		0.334074	9.9524	1.48944	10.1093	29.1661	0.390154	-4.1669	38.1853
LD1687-53_Area1_Amph1	71	899		0		53.5937	0.150511	1.82753	BDL	BDL	9.73162	NA	BDL	0.148991	17.9123	12.4665	0.293397	0.080598	0.031263	0.052553	96.289	0.237904	Core			0.019664	0.00872	0.012853	0.008798	0.004582	0.010602	0.016028	0.007733	0.006391	0.007582	0.00896	0.012026	0.004897	0.003252	0.038406		0.332077	4.96422	1.44151	88.1297	82.2492	0.47723	-4.5284	1249
LD1687-53_Area1_Amph1	71	900		28.4605		54.1501	0.152773	1.86474	BDL	BDL	9.69336	NA	BDL	0.142032	17.9862	12.4075	0.287082	0.089824	0.029759	BDL	96.8034	0.236392	Core			0.019649	0.008716	0.012839	0.008795	0.004581	0.010598	0.016021	0.00773	0.006387	0.007573	0.008958	0.012009	0.004897	0.003252	0.049599		0.330278	4.90133	1.42446	240.159	173.676	0.47826	-4.5335	-160.15
LD1687-53_Area1_Amph1	71	901		56.3173		54.8651	0.129322	1.8483	BDL	BDL	9.75712	NA	BDL	0.137907	17.9296	12.4491	0.284652	0.071744	0.028329	0.062824	97.564	0.238215	Rim			0.019628	0.008712	0.012822	0.008791	0.004579	0.010593	0.016014	0.007727	0.006384	0.007571	0.008954	0.012007	0.004896	0.003251	0.036631		0.327852	5.64186	1.43006	545.468	828.235	0.476569	-4.5292	110.042
LD1687-53_Area1_Amph1	71	902		83.8309		52.4011	0.145596	3.39076	0.014036	BDL	13.3646	NA	BDL	0.148375	15.3874	12.5672	0.366068	0.140309	0.078029	0.043671	98.0471	0.335643	Rim			0.019967	0.008783	0.012972	0.008843	0.004583	0.010709	0.016189	0.007818	0.006464	0.007784	0.009044	0.012419	0.004948	0.003284	0.038306		0.337146	5.12358	1.02864	45.3109	208.824	0.404986	-4.2414	202.961
LD1687-53_Area1_Amph1	71	903		112.291		53.0508	0.076116	3.77495	0.030155	BDL	11.1052	NA	0.054693	0.112684	16.8189	12.684	0.421635	0.154854	0.102913	0.055486	98.4424	0.276296	Rim			0.019828	0.008743	0.012875	0.008816	0.004583	0.010637	0.016083	0.007762	0.006416	0.007653	0.008992	0.012159	0.004916	0.003263	0.037426		0.335252	9.02118	0.970074	21.4846	112.053	0.445712	-4.4179	10.7443
LD1687-53_Area1_Amph2	72	904		0		53.5121	0.225724	2.24525	BDL	BDL	10.2903	NA	BDL	0.114011	17.5349	12.3378	0.378215	0.113139	0.036089	0.050759	96.8383	0.252676	Core			0.01971	0.008724	0.012864	0.0088	0.004579	0.010613	0.016044	0.007742	0.006398	0.00761	0.008969	0.012074	0.004905	0.003256	0.03992		0.332665	3.56552	1.28575	111.086	237.188	0.463602	-4.4831	2170.91
LD1687-53_Area1_Amph2	72	905		7.2111		53.7846	0.233743	2.36301	BDL	BDL	10.3262	NA	BDL	0.123802	17.6155	12.2805	0.405306	0.121808	0.036618	BDL	97.2911	0.254552	Rim			0.019711	0.008721	0.012859	0.008797	0.004578	0.01061	0.01604	0.00774	0.006396	0.007607	0.008967	0.012065	0.004905	0.003256	0.041054		0.331898	3.46762	1.25	121.898	319.859	0.462776	-4.4813	-83.73
LD1687-53_Area1_Amph2	72	906		15.0214		53.5455	0.234429	2.43218	BDL	0.007848	10.4164	NA	BDL	0.116568	17.55	12.2991	0.384124	0.125403	0.040935	0.049897	97.2024	0.252461	Core			0.019729	0.008725	0.012869	0.008801	0.004579	0.010616	0.016048	0.007744	0.0064	0.007615	0.008971	0.012083	0.004907	0.003257	0.040733		0.33281	3.46066	1.23091	77.8672	41.2528	0.460777	-4.4743	-164.19
LD1687-53_Area1_Amph2	72	907		22.2325		53.0688	0.251332	2.62864	0.011192	BDL	10.6528	NA	BDL	0.119636	17.3292	12.4138	0.410656	0.160917	0.04661	0.045548	97.1391	0.25489	Core			0.019761	0.008733	0.012882	0.008807	0.004581	0.010625	0.016062	0.007751	0.006407	0.007633	0.008979	0.012115	0.00491	0.003259	0.041157		0.334462	3.2778	1.17997	56.397	162.021	0.455358	-4.4525	-488.92
LD1687-53_Area1_Amph2	72	908		30.0427		53.4179	0.247302	2.55412	BDL	BDL	10.6046	NA	BDL	0.104206	17.3209	12.4584	0.404651	0.140219	0.049984	0.061437	97.3637	0.261829	Core			0.019745	0.008731	0.012873	0.008806	0.004581	0.010623	0.016059	0.00775	0.006405	0.007628	0.008977	0.012108	0.004909	0.003258	0.037044		0.333194	3.31943	1.19802	89.05	244.561	0.456459	-4.4571	1487.32
LD1687-53_Area1_Amph2	72	909		37.2538		53.649	0.237547	2.56485	BDL	BDL	10.6189	NA	BDL	0.116887	17.3672	12.367	0.409573	0.152371	0.049054	0.068605	97.601	0.261022	Core			0.01974	0.008728	0.012869	0.008803	0.004579	0.01062	0.016054	0.007748	0.006403	0.007626	0.008975	0.012102	0.004909	0.003258	0.034358		0.332461	3.42497	1.19515	132.586	636.915	0.456126	-4.4568	170.841
LD1687-53_Area1_Amph2	72	910		45.0641		52.7162	0.284489	2.90443	BDL	BDL	11.2561	NA	BDL	0.130647	16.7952	12.4286	0.412815	0.163131	0.052565	0.041152	97.1853	0.260759	Core			0.019815	0.008744	0.012902	0.008815	0.004581	0.010644	0.016092	0.007767	0.00642	0.007669	0.008993	0.012187	0.004918	0.003265	0.038586		0.335775	2.97964	1.11773	-102.51	179.718	0.44252	-4.4027	79.139
LD1687-53_Area1_Amph2	72	911		52.2752		51.9416	0.150324	3.52397	0.01433	BDL	13.4554	NA	BDL	0.154525	15.2953	12.4937	0.416835	0.143573	0.081706	0.199427	97.8707	0.279368	Core			0.019989	0.008783	0.012983	0.008842	0.004581	0.01071	0.016192	0.007819	0.006465	0.007795	0.009045	0.012435	0.004949	0.003285	0.032604		0.338956	4.9869	1.00836	44.3937	-1347.8	0.403593	-4.2346	218.609
LD1687-53_Area1_Amph2	72	912		60.0854		52.9859	0.117008	2.65586	0.010282	BDL	12.3438	NA	0.014957	0.149021	16.0683	12.5441	0.292438	0.081879	0.044895	0.056768	97.3652	0.338543	Rim			0.019871	0.008767	0.01294	0.008832	0.004582	0.01068	0.016147	0.007795	0.006444	0.007729	0.009022	0.012317	0.004935	0.003276	0.037279		0.334676	6.17276	1.17344	61.4698	-71.976	0.42201	-4.3184	37.4949
LD1687-53_Area1_Amph2	72	913		67.2965		54.6119	0.066192	1.63605	BDL	BDL	10.3786	NA	0.040027	0.129721	17.5165	12.7171	0.197885	0.043567	0.030235	BDL	97.3678	0.308354	Rim			0.019678	0.008733	0.012859	0.008808	0.004583	0.010619	0.016055	0.007748	0.006402	0.007613	0.008976	0.012097	0.004906	0.003258	0.037244		0.328493	10.2344	1.5326	137.954	-197.98	0.461559	-4.4743	14.3933
LD1687-53_Area2_Amph1	73	914		0		53.8453	0.166679	1.82567	BDL	BDL	9.75578	NA	BDL	0.147055	17.948	12.5056	0.302915	0.083613	0.033677	0.083444	96.6977	0.237996	Core			0.019663	0.008719	0.012851	0.008797	0.004582	0.010601	0.016026	0.007732	0.006389	0.007583	0.00896	0.012026	0.004897	0.003252	0.036631		0.331292	4.55904	1.44218	129.442	106.797	0.476637	-4.5262	575.841
LD1687-53_Area2_Amph1	73	915		11.0454		54.0727	0.124195	1.67322	BDL	BDL	9.49023	NA	BDL	0.148903	18.0642	12.4361	0.282808	0.066028	0.031458	0.052417	96.4423	0.231647	Core			0.019631	0.008712	0.012835	0.008792	0.00458	0.010591	0.016011	0.007725	0.006382	0.007565	0.008953	0.011993	0.004893	0.003249	0.040833		0.330366	5.84167	1.51387	193.905	123.518	0.483466	-4.5485	440.847
LD1687-53_Area2_Amph1	73	916		21.0952		54.7223	0.108549	1.73735	BDL	BDL	9.48788	NA	BDL	0.141426	18.1677	12.6435	0.267311	0.068903	0.024841	BDL	97.3698	0.230546	Core			0.019626	0.008715	0.012827	0.008795	0.004583	0.010592	0.016013	0.007726	0.006383	0.007561	0.008954	0.011987	0.004893	0.00325	0.045798		0.328343	6.56655	1.48134	243.285	171.043	0.483651	-4.5501	285.133
LD1687-53_Area2_Amph1	73	917		32.1406		53.9603	BDL	0.505734	0.011432	BDL	16.6311	NA	0.009317	0.657854	13.289	12.1808	0.323505	0.022668	BDL	0.044008	97.6357	0.422135	Rim			0.020066	0.008841	0.013131	0.00888	0.004583	0.010822	0.016366	0.00791	0.006539	0.008004	0.009132	0.012848	0.005005	0.003323	0.036803		0.330033	-602.38	3.1637	55.6459	-555	0.361745	-4.0056	60.5806
LD1687-53_Area2_Amph1	73	918		43.186		53.4202	BDL	0.625187	BDL	BDL	17.1555	NA	BDL	0.752039	12.7206	12.1653	0.2815	0.029072	BDL	BDL	97.1494	0.440498	Rim			0.020117	0.008855	0.013156	0.008889	0.004584	0.010845	0.016402	0.007928	0.006555	0.008043	0.00915	0.01293	0.005015	0.003329	0.039964		0.331775	157.072	2.75362	269.015	-120.35	0.355941	-3.9681	96.8312
LD1687-53_Area2_Amph1	73	919		53.2358		53.7965	BDL	0.562277	BDL	BDL	15.5459	NA	BDL	0.689445	13.8644	12.3994	0.229679	0.022422	BDL	BDL	97.11	0.39546	Rim			0.020008	0.00883	0.013093	0.008873	0.004587	0.010797	0.016327	0.007889	0.006523	0.007946	0.009113	0.012744	0.00499	0.003314	0.044292		0.330427	-103.97	2.94516	-112.6	-751.57	0.37452	-4.0776	144.66
LD1687-53_Area2_Amph1	73	920		64.2812		53.9152	BDL	0.630828	BDL	BDL	16.2726	NA	0.011255	0.592665	13.4629	12.1588	0.321925	0.020679	BDL	0.055595	97.4424	0.413641	Rim			0.020046	0.008835	0.013113	0.008874	0.004582	0.01081	0.016347	0.0079	0.006531	0.007981	0.009123	0.012804	0.005	0.003319	0.03616		0.330254	447.065	2.73494	-87.338	-173.85	0.365869	-4.0304	50.2196
LD1687-16_Area1_Amph1	75	928		0		52.6031	0.125597	3.49164	0.01217	BDL	13.328	NA	BDL	0.326809	15.567	12.6644	0.206208	0.15468	0.027815	0.043374	98.5508	0.332398	Cummulate			0.019998	0.008788	0.012985	0.008847	0.004586	0.010716	0.016201	0.007823	0.006467	0.007785	0.009051	0.012433	0.00495	0.003286	0.037898		0.336883	5.81526	1.01337	52.153	85.6673	0.405808	-4.2428	346.24
LD1687-16_Area1_Amph1	75	929		11.1803		53.9954	0.015745	0.925412	0.054737	0.008974	17.6435	NA	0.010377	0.571121	12.6697	12.0435	0.302079	0.025963	0.003956	0.060321	98.3308	0.44841	Cummulate			0.020146	0.008854	0.013158	0.008889	0.004581	0.010848	0.016404	0.007931	0.006554	0.008051	0.009153	0.012944	0.005019	0.003331	0.038305		0.330428	40.6277	2.15384	12.2774	36.0905	0.351046	-3.9385	54.6106
LD1687-16_Area1_Amph1	75	930		22.885		53.5475	BDL	0.44122	0.010667	BDL	19.818	NA	BDL	0.769369	11.1069	12.3545	0.101728	0.021402	0.003438	0.135473	98.3102	0.509854	Cummulate			0.020282	0.008905	0.013255	0.008926	0.004588	0.010931	0.016531	0.007997	0.006609	0.008191	0.009214	0.013236	0.005051	0.003354	0.038227		0.331428	974.799	3.48256	59.8704	-109.38	0.330587	-3.7965	-222.88
LD1687-16_Area1_Amph1	75	931		34.0654		53.9895	BDL	0.45498	0.016423	BDL	17.3995	NA	BDL	0.434369	12.8294	12.5009	0.150245	0.019253	0.008671	BDL	97.8032	0.44188	Cummulate			0.020119	0.008866	0.013158	0.008904	0.004588	0.010854	0.016411	0.007934	0.006558	0.008041	0.009158	0.012936	0.005015	0.003331	0.043209		0.329962	-61.05	3.39973	39.0908	72.0372	0.353665	-3.953	-421.79
LD1687-16_Area1_Amph1	75	932		45.2457		54.6444	BDL	0.431426	0.015777	BDL	15.7527	NA	BDL	0.403429	13.4021	12.5242	0.136859	0.013009	0.0316	0.050759	97.4063	0.406849	Cummulate			0.019989	0.00884	0.01307	0.008886	0.004589	0.010805	0.016336	0.007894	0.006526	0.00795	0.009121	0.01276	0.004993	0.003316	0.038115		0.327465	-869.71	3.51173	40.5848	-60.978	0.372319	-4.065	226.217
LD1687-16_Area1_Amph1	75	933		57.3288		55.8739	BDL	0.429207	0.019237	0.005268	12.9708	NA	BDL	0.213375	16.1139	12.514	0.199476	0.009306	0.007087	0.072904	98.4285	0.31861	Cummulate			0.019797	0.008779	0.012968	0.008842	0.004584	0.010702	0.016179	0.007814	0.006456	0.007765	0.009042	0.012388	0.004948	0.003286	0.041777		0.324141	210.09	3.51669	33.2866	61.3018	0.411774	-4.2739	81.134
LD1687-16_Area1_Amph1	75	934		68.0991		55.0952	0.012122	0.411464	0.011513	BDL	13.9107	NA	BDL	0.212835	15.5874	12.6749	0.212121	0.014398	0.00428	0.048635	98.1956	0.341817	Cummulate			0.019875	0.0088	0.01302	0.008857	0.004586	0.010735	0.016228	0.007839	0.006478	0.007823	0.009066	0.012501	0.00496	0.003294	0.041343		0.326558	52.1978	3.62758	55.1372	-279.84	0.397061	-4.2005	-74.863
LD1687-16_Area1_Amph1	75	935		80.1821		54.6201	BDL	0.36852	0.02808	BDL	15.57	NA	0.009183	0.27546	14.2362	12.5665	0.179011	0.009829	0.003419	BDL	97.8663	0.389477	Cummulate			0.019988	0.008832	0.013085	0.008881	0.004587	0.010792	0.016315	0.007884	0.006517	0.007927	0.00911	0.012708	0.004987	0.003312	0.045428		0.327945	96.6027	3.92508	23.1547	270.956	0.374599	-4.0795	61.2605
LD1687-16_Area1_Amph1	75	936		91.3625		54.5397	BDL	0.3143	0.02289	BDL	15.7249	NA	BDL	0.303458	13.9555	12.5299	0.16656	0.01048	BDL	BDL	97.5677	0.39664	Cummulate			0.019993	0.008835	0.013087	0.008883	0.004587	0.010798	0.016325	0.007889	0.006521	0.00794	0.009115	0.012735	0.00499	0.003314	0.040357		0.328048	-21893	4.39688	28.2227	-108.58	0.372667	-4.0678	476.381
LD1687-16_Area1_Amph1	75	937		102.133		53.5288	0.013996	0.66885	0.029446	0.006724	20.5158	NA	BDL	0.633255	11.0137	12.1016	0.334494	0.026571	BDL	0.054596	98.9278	0.520485	Cummulate			0.020329	0.008903	0.01328	0.008923	0.004581	0.010937	0.016538	0.008003	0.006612	0.008217	0.009219	0.013265	0.005058	0.003358	0.036184		0.331966	45.8221	2.64701	22.2019	48.0175	0.324728	-3.7549	401.843
LD1687-16_Area1_Amph1	75	938		114.216		53.9647	0.01191	0.846315	0.042614	BDL	19.0299	NA	0.009386	0.496262	11.9014	11.5995	0.526336	0.036238	BDL	0.053582	98.5181	0.482665	Cummulate			0.020217	0.008863	0.013205	0.008891	0.004572	0.010875	0.016445	0.007955	0.006571	0.008124	0.009175	0.013064	0.005038	0.003342	0.035772		0.330659	53.4583	2.27849	15.5418	99.7746	0.337546	-3.8493	60.469
LD1687-16_Area1_Amph1	75	939		125.396		53.9378	0.009495	0.998144	0.035069	BDL	19.2329	NA	BDL	0.472908	11.9231	11.563	0.594862	0.041735	0.004727	BDL	98.8137	0.484846	Cummulate			0.020237	0.008863	0.013214	0.008891	0.00457	0.010878	0.016448	0.007958	0.006572	0.008131	0.009177	0.01307	0.00504	0.003343	0.038522		0.330988	66.8273	2.06127	18.7121	112.414	0.33573	-3.8373	128.576
LD1687-16_Area1_Amph1	75	940		136.577		53.709	BDL	1.05237	0.037356	BDL	19.1209	NA	BDL	0.442479	11.8965	11.4322	0.602199	0.038913	BDL	BDL	98.3319	0.483951	Cummulate			0.020232	0.008859	0.013208	0.008887	0.004568	0.010873	0.016441	0.007954	0.006569	0.008126	0.009173	0.013059	0.005039	0.003342	0.040002		0.331737	106.959	1.99648	17.609	82.1657	0.33672	-3.8441	-208.48
LD1687-16_Area1_Amph1	75	941		148.281		51.9715	BDL	1.27962	0.031288	0.006708	21.6155	NA	BDL	0.597651	9.88891	11.5994	0.517388	0.064092	BDL	0.065718	97.6378	0.559602	Cummulate			0.020443	0.008914	0.013327	0.008928	0.004573	0.01097	0.016588	0.008031	0.006632	0.008295	0.009244	0.0134	0.005077	0.003368	0.039857		0.337657	-189.78	1.78245	20.9491	48.0464	0.315975	-3.6867	-681.87
LD1687-16_Area1_Amph1	75	942		159.462		52.0547	BDL	0.637982	0.022217	0.006136	24.5264	NA	BDL	0.92794	7.759	12.1134	0.183342	0.059588	BDL	BDL	98.2907	0.645375	Cummulate			0.020605	0.008979	0.01344	0.008977	0.004585	0.011081	0.016758	0.008119	0.006704	0.008474	0.009325	0.013787	0.005118	0.003399	0.042926		0.336584	-82.396	2.73822	29.3162	52.6009	0.295935	-3.5181	154.018
LD1687-16_Area1_Amph2	76	943		0		55.3336	0.023966	1.59293	BDL	BDL	10.9161	NA	BDL	0.338291	17.1683	12.9141	0.111366	0.043953	0.041587	0.046014	98.5302	0.268603	Core			0.019725	0.008749	0.012882	0.008821	0.004589	0.010646	0.016094	0.007768	0.006418	0.007649	0.008998	0.012173	0.004916	0.003266	0.038047		0.326375	26.722	1.55605	86.266	-5501.5	0.449991	-4.4298	106.237
LD1687-16_Area1_Amph2	76	944		12.3693		52.5569	0.082905	3.23682	0.015835	BDL	12.1884	NA	BDL	0.376066	16.1637	12.8239	0.206744	0.12353	0.027428	0.045304	97.8475	0.304319	Core			0.019927	0.008774	0.012952	0.008838	0.004589	0.010688	0.016158	0.007801	0.006447	0.00773	0.009029	0.012324	0.004934	0.003277	0.040168		0.336804	8.37425	1.05499	40.2424	-173.26	0.42496	-4.3262	-182.95
LD1687-16_Area1_Amph2	76	945		25.711		52.5708	0.088274	3.71979	0.019587	BDL	12.4437	NA	BDL	0.403491	15.9084	12.648	0.28127	0.140624	0.027409	BDL	98.2513	0.3123	Core			0.019961	0.008775	0.012952	0.008839	0.004588	0.010694	0.016168	0.007806	0.006451	0.007741	0.009035	0.012339	0.00494	0.00328	0.064227		0.337155	7.91752	0.979047	32.6975	168.444	0.420501	-4.3081	-1379.5
LD1687-16_Area1_Amph2	76	946		38.0803		52.8114	0.103211	3.44732	0.021086	BDL	12.2723	NA	BDL	0.421005	16.0066	12.6996	0.238458	0.11729	0.026209	0.064799	98.2293	0.307927	Core			0.019929	0.00877	0.012942	0.008834	0.004587	0.010686	0.016155	0.0078	0.006446	0.007732	0.009027	0.012327	0.004935	0.003277	0.03833		0.336045	6.8897	1.01933	30.4169	-66.526	0.423434	-4.3206	-1523.4
LD1687-16_Area1_Amph2	76	947		51.422		53.0651	0.090111	3.36693	0.020621	BDL	12.1989	NA	BDL	0.424384	16.0219	12.6572	0.249415	0.112843	0.02081	0.084023	98.3122	0.306415	Core			0.019914	0.008766	0.012935	0.008831	0.004586	0.010681	0.016149	0.007797	0.006443	0.007728	0.009024	0.012317	0.004934	0.003276	0.038589		0.33511	7.76701	1.03201	31.0748	110.92	0.424745	-4.3268	147.424
LD1687-16_Area1_Amph2	76	948		64.0711		52.8252	0.108422	3.27979	0.021088	BDL	12.2229	NA	BDL	0.439071	16.0165	12.8161	0.228698	0.118089	0.021143	0.062472	98.1595	0.306915	Core			0.019925	0.008773	0.012946	0.008837	0.004589	0.010689	0.016159	0.007801	0.006448	0.007735	0.009029	0.012332	0.004935	0.003277	0.038529		0.33586	6.60058	1.04699	30.4257	2470.69	0.424325	-4.3233	328.55
LD1687-16_Area1_Amph2	76	949		77.4127		52.0215	0.109974	3.5614	0.015381	BDL	12.6069	NA	BDL	0.433861	15.7522	12.7148	0.260305	0.132345	0.026712	0.062275	97.6977	0.317338	Core			0.01998	0.00878	0.012972	0.008842	0.004589	0.010702	0.01618	0.007812	0.006457	0.00776	0.009039	0.012378	0.004941	0.003281	0.037024		0.338936	6.5225	1.00275	41.4241	1208.13	0.417607	-4.2933	220.11
LD1687-16_Area1_Amph2	76	950		89.7821		51.7628	0.099167	3.67281	0.01937	BDL	13.005	NA	BDL	0.400418	15.4951	12.5444	0.285283	0.150566	0.031218	0.052574	97.5187	0.327921	Core			0.020008	0.008783	0.012985	0.008843	0.004586	0.01071	0.016191	0.007819	0.006462	0.007779	0.009046	0.012413	0.004947	0.003284	0.042012		0.339907	7.14313	0.986553	33.0668	270.799	0.410885	-4.2628	-282.71
LD1687-16_Area1_Amph2	76	951		103.124		52.2697	0.08879	3.42768	0.015112	BDL	13.0222	NA	BDL	0.341835	15.5407	12.6453	0.235012	0.128892	0.055776	0.21356	97.9846	0.327558	Rim			0.019982	0.008782	0.012977	0.008842	0.004585	0.010707	0.016186	0.007816	0.006459	0.007776	0.009043	0.012412	0.004945	0.003283	0.037388		0.33792	7.87915	1.02326	42.1441	-359.98	0.410637	-4.2628	-1116.6
LD1687-16_Area1_Amph2	76	952		115.493		53.1742	0.011053	0.962834	BDL	BDL	18.2737	NA	0.009856	0.580749	12.3277	12.3376	0.172655	0.031759	0.007255	0.067228	97.9566	0.463872	Rim			0.020219	0.008875	0.013202	0.008907	0.004586	0.010877	0.016447	0.007954	0.006573	0.008094	0.009175	0.013037	0.005027	0.003338	0.03749		0.333206	57.6176	2.10535	149.867	114.712	0.34472	-3.8926	57.6168
LD1687-16_Area2_Amph1	77	953		0		54.9126	0.015723	0.492019	0.025	BDL	14.7021	NA	BDL	0.224288	14.9362	12.3287	0.23259	0.018589	BDL	BDL	97.8878	0.3645	Cummulate			0.019928	0.008806	0.013044	0.00886	0.004581	0.010754	0.016257	0.007855	0.00649	0.007867	0.009082	0.012586	0.004973	0.003302	0.037419		0.327198	40.4826	3.21428	25.8519	126.146	0.38582	-4.1413	126.538
LD1687-16_Area2_Amph1	77	954		20.025		54.6432	BDL	0.197641	0.012248	BDL	17.1472	NA	BDL	0.320978	13.1679	12.3407	0.189745	0.016003	0.003427	BDL	98.039	0.431873	Cummulate			0.020075	0.008852	0.013138	0.008893	0.004583	0.010835	0.01638	0.00792	0.006544	0.008015	0.009144	0.01288	0.005009	0.003326	0.046569		0.32775	-95.033	6.24986	52.0708	161.081	0.356338	-3.9694	170.804
LD1687-16_Area2_Amph1	77	955		40.05		54.7869	BDL	0.260781	BDL	BDL	17.9578	NA	BDL	0.352349	12.5895	12.3943	0.213555	0.026905	BDL	0.082258	98.6643	0.454347	Cummulate			0.02012	0.008864	0.01316	0.008901	0.004584	0.010858	0.016414	0.007938	0.006559	0.00806	0.009161	0.012967	0.005019	0.003333	0.033655		0.327311	-315.33	5.05842	117.604	95.5015	0.347942	-3.916	361.361
LD1687-16_Area2_Amph1	77	956		60.05		54.4152	BDL	0.248515	0.012948	BDL	18.1072	NA	BDL	0.341099	12.3788	12.3904	0.177606	0.015543	BDL	0.100855	98.1882	0.460578	Cummulate			0.020136	0.008869	0.01317	0.008905	0.004584	0.010866	0.016426	0.007944	0.006564	0.008074	0.009167	0.012997	0.005022	0.003335	0.046811		0.32843	-354.44	5.24712	49.3657	-64.328	0.346435	-3.9051	255.261
LD1687-16_Area2_Amph1	77	957		80.075		54.3563	BDL	0.266882	0.011519	BDL	18.8437	NA	BDL	0.363951	11.7866	12.3571	0.152351	0.011074	BDL	BDL	98.1495	0.48263	Cummulate			0.020181	0.008882	0.013193	0.008915	0.004584	0.01089	0.016463	0.007964	0.00658	0.008116	0.009185	0.013083	0.005034	0.003343	0.039924		0.328553	-377.38	4.97722	55.4391	-716.35	0.339357	-3.8568	113.206
LD1687-16_Area2_Amph1	77	958		100.1		51.9699	BDL	0.613757	0.016735	BDL	22.5403	NA	BDL	0.625519	9.23362	12.3074	0.092384	0.042558	0.005251	0.055379	97.5028	0.586072	Cummulate			0.020491	0.008953	0.013374	0.008964	0.004587	0.011022	0.016665	0.00807	0.006666	0.008355	0.009282	0.013559	0.005089	0.00338	0.036313		0.336889	-96.769	2.80387	38.6079	141.914	0.309226	-3.6278	-2710.3
LD1687-16_Area2_Amph1	77	959		120.125		53.356	BDL	0.792835	0.010772	BDL	20.2873	NA	0.008272	0.466331	10.9405	12.2503	0.161865	0.034729	0.006889	BDL	98.3158	0.519367	Cummulate			0.02032	0.008907	0.013262	0.00893	0.004583	0.010936	0.016534	0.008001	0.00661	0.008202	0.00922	0.01325	0.005055	0.003356	0.038442		0.332433	80.9248	2.37445	59.319	-92.932	0.326663	-3.7661	68.8975
LD1687-16_Area2_Amph1	77	960		140.125		53.3991	BDL	0.597863	0.011568	BDL	20.5249	NA	BDL	0.495889	11.0577	12.3988	0.080446	0.032326	BDL	0.059819	98.6584	0.51961	Cummulate			0.020332	0.008911	0.01328	0.008934	0.004585	0.010943	0.016545	0.008007	0.006615	0.008211	0.009224	0.013276	0.005056	0.003358	0.035804		0.332224	-108.16	2.8452	55.3149	1106.4	0.324668	-3.7508	99.4498
LD1687-16_Area2_Amph1	77	961		160.15		56.1388	BDL	0.598222	0.014056	BDL	11.2632	NA	0.011315	0.218937	17.3944	12.7546	0.106614	0.014448	BDL	0.06737	98.582	0.272302	Cummulate			0.019699	0.008749	0.012904	0.00882	0.004585	0.010648	0.016097	0.007771	0.006418	0.007661	0.009	0.012194	0.00492	0.003266	0.030737		0.323422	1755.56	2.81402	45.1454	142.066	0.442803	-4.4033	49.1718
LD1687-16_Area2_Amph1	77	962		180.175		52.9821	BDL	0.330371	0.014195	BDL	21.2696	NA	BDL	1.53194	9.43633	11.7871	0.364532	0.020861	BDL	BDL	97.737	0.567016	Cummulate			0.020409	0.008923	0.013329	0.00893	0.004587	0.010989	0.016624	0.008046	0.006646	0.00832	0.009257	0.013465	0.005082	0.003373	0.040586		0.333191	-178.6	4.27933	45.207	136.806	0.318479	-3.7001	325.282
LD1687-16_Area2_Amph2	78	963		0		54.7851	BDL	1.51525	BDL	BDL	11.523	NA	BDL	0.31682	16.821	12.9074	0.075312	0.071238	0.029629	0.062257	98.107	0.283916	Rim			0.019778	0.008762	0.012917	0.008831	0.004589	0.010667	0.016124	0.007784	0.006431	0.007686	0.009014	0.012247	0.004925	0.003271	0.038412		0.328138	404.518	1.60262	172.607	1793.48	0.437585	-4.379	-88.675
LD1687-16_Area2_Amph2	78	964		5.83095		55.733	BDL	0.547517	BDL	BDL	10.1956	NA	BDL	0.302634	17.8178	12.9925	0.034016	0.00994	0.007867	0.10272	97.7436	0.247779	Rim			0.019644	0.00874	0.012874	0.008816	0.00459	0.010627	0.016065	0.007753	0.006404	0.007613	0.008983	0.012106	0.004905	0.003259	0.035722		0.324471	226.76	2.97814	209.983	-165.76	0.466201	-4.4864	2474.35
LD1687-16_Area2_Amph2	78	965		11.6619		56.0522	BDL	0.601232	BDL	BDL	9.84186	NA	BDL	0.285714	18.0406	13.0933	0.017116	0.008686	BDL	0.067479	98.0082	0.238681	Rim			0.019618	0.008735	0.012854	0.008813	0.004591	0.010617	0.01605	0.007745	0.006397	0.00759	0.008975	0.012064	0.0049	0.003256	0.038892		0.32349	297.024	2.79989	100.95	-133.57	0.474848	-4.5162	-545.09
LD1687-16_Area2_Amph2	78	966		17.4929		56.4851	BDL	0.425402	0.009159	BDL	9.75812	NA	BDL	0.269196	18.3048	12.9025	0.03808	0.008173	0.004981	0.095183	98.3007	0.234357	Rim			0.019595	0.008725	0.012848	0.008805	0.004587	0.010607	0.016035	0.007738	0.00639	0.007579	0.008968	0.012039	0.004898	0.003254	0.037038		0.322161	-142.99	3.52354	68.7085	-262.96	0.476937	-4.5253	175.259
LD1687-16_Area2_Amph2	78	967		23.3238		54.7735	BDL	0.306568	0.014424	0.005074	14.2905	NA	BDL	0.565929	14.7169	12.553	0.222809	0.007202	BDL	0.143585	97.5995	0.361317	Core			0.019917	0.008811	0.013041	0.008863	0.004589	0.010758	0.016265	0.007858	0.006493	0.007873	0.009084	0.012596	0.00497	0.003301	0.044747		0.327342	97.8779	4.46927	44.2058	63.6775	0.391481	-4.1662	208.213
LD1687-16_Area2_Amph2	78	968		29.6484		54.8159	BDL	0.311101	0.019449	BDL	15.5335	NA	BDL	0.709707	13.826	12.4894	0.209309	0.007354	BDL	0.041892	97.9636	0.395936	Core			0.019997	0.008832	0.013084	0.008877	0.004589	0.010798	0.016327	0.00789	0.00652	0.007946	0.009115	0.012742	0.00499	0.003314	0.037342		0.327155	174.91	4.42798	33.0467	-242.06	0.374925	-4.076	90.7042
LD1687-16_Area2_Amph2	78	969		35.4793		54.0916	BDL	0.365419	0.018259	BDL	17.7122	NA	0.012255	0.657596	12.6134	12.6046	0.10975	0.006258	BDL	0.062385	98.2537	0.450472	Core			0.020152	0.008872	0.013178	0.008907	0.004591	0.010867	0.01643	0.007945	0.006566	0.008067	0.009166	0.01299	0.005019	0.003336	0.033931		0.329645	148.599	3.96089	35.253	673.952	0.350358	-3.9271	46.427
LD1687-16_Area2_Amph2	78	970		41.3103		53.9457	BDL	0.348568	0.016528	BDL	17.9055	NA	BDL	0.578423	12.5676	12.4146	0.106412	0.007967	BDL	BDL	97.8913	0.454056	Core			0.020162	0.008871	0.013186	0.008906	0.004587	0.010869	0.016433	0.007947	0.006567	0.008073	0.009169	0.013001	0.005022	0.003336	0.041248		0.330156	-117.97	4.09763	38.8522	746.316	0.348402	-3.9148	91.0691
LD1687-16_Area2_Amph2	78	971		47.1412		54.0384	BDL	0.305959	0.010863	BDL	18.5429	NA	0.009671	0.593269	12.1153	12.4833	0.105946	BDL	BDL	BDL	98.2056	0.47181	Core			0.020197	0.008883	0.013206	0.008915	0.004588	0.010889	0.016464	0.007963	0.00658	0.00811	0.009184	0.013073	0.005031	0.003342	0.038323		0.329785	-110.03	4.50413	58.734	2571.71	0.342164	-3.8732	58.7676
LD1687-16_Area2_Amph2	78	972		52.9722		53.9592	BDL	0.358177	0.019971	BDL	18.316	NA	BDL	0.563954	12.329	12.5299	0.109949	0.007673	BDL	0.190408	98.3842	0.464419	Core			0.020185	0.008878	0.0132	0.008911	0.004588	0.01088	0.016449	0.007956	0.006574	0.008097	0.009176	0.013047	0.005026	0.003338	0.035821		0.33016	114.776	4.02131	32.3119	-418.31	0.344371	-3.8886	77.7064
LD1687-16_Area3_Amph1	79	973		0		48.3627	0.254576	6.74723	0.034043	0.021956	15.8174	NA	BDL	0.304156	12.947	12.3507	0.4761	0.601715	0.349715	0.112207	98.3795	0.41625	Homogeneous			0.020349	0.008839	0.013071	0.008887	0.004591	0.0108	0.016325	0.007889	0.006523	0.007943	0.009122	0.012722	0.004991	0.003307	0.03808		0.354338	3.25924	0.715819	19.254	15.0108	0.371246	-4.0528	-734.28
LD1687-16_Area3_Amph1	79	974		4.12311		52.0329	0.143465	3.97101	0.016193	0.010992	12.8125	NA	BDL	0.304965	15.3511	12.6253	0.270543	0.240167	0.076544	0.085761	97.9414	0.326671	Homogeneous			0.019993	0.008782	0.012956	0.008845	0.004588	0.010703	0.01618	0.007814	0.006457	0.007766	0.009043	0.012389	0.004943	0.003281	0.039015		0.338955	5.18888	0.944837	39.3958	29.601	0.41409	-4.2757	138.126
LD1687-16_Area3_Amph1	79	975		9.22213		49.8126	0.221007	5.81379	0.023537	0.019654	14.571	NA	BDL	0.284833	13.7964	12.4322	0.468618	0.418619	0.190473	0.096917	98.1496	0.381134	Homogeneous			0.020207	0.008812	0.013017	0.008867	0.004588	0.010757	0.01626	0.007856	0.006493	0.007871	0.009086	0.012579	0.00497	0.003296	0.040463		0.34818	3.64069	0.773155	27.4252	16.7186	0.387381	-4.1432	213.635
LD1687-16_Area3_Amph1	79	976		13.3452		51.7523	0.177873	4.25563	0.021284	0.012569	12.8073	NA	BDL	0.280995	15.0831	12.6779	0.285354	0.197494	0.08037	0.128409	97.7606	0.330534	Homogeneous			0.020004	0.008783	0.012948	0.008846	0.004589	0.010705	0.016181	0.007815	0.006458	0.007769	0.009043	0.012395	0.004943	0.003281	0.033225		0.340022	4.33655	0.910232	30.1793	25.9399	0.414191	-4.2757	457.562
LD1687-16_Area3_Amph1	79	977		17.8174		49.8424	0.181211	5.86486	0.029173	0.015841	14.5502	NA	BDL	0.297229	13.9172	12.5179	0.402991	0.426501	0.20431	0.098638	98.3485	0.378722	Homogeneous			0.020211	0.008814	0.013019	0.008869	0.004589	0.010758	0.016262	0.007856	0.006494	0.007867	0.009087	0.012578	0.00497	0.003296	0.03985		0.348156	4.27734	0.769746	22.2924	20.657	0.387702	-4.1448	77.6057
LD1687-16_Area3_Amph1	79	978		22.9164		50.1439	0.154047	5.52632	0.03345	0.017419	14.1907	NA	BDL	0.288155	14.2735	12.4013	0.367683	0.38915	0.088699	0.083864	97.9582	0.366841	Homogeneous			0.020174	0.008804	0.01301	0.00886	0.004586	0.010744	0.016241	0.007846	0.006484	0.007844	0.009076	0.012535	0.004964	0.003293	0.036152		0.346958	4.89239	0.794438	19.5306	18.8104	0.392791	-4.1724	138.613
LD1687-16_Area3_Amph1	79	979		27.0395		50.3146	0.144485	5.1575	0.028032	0.018341	13.8328	NA	BDL	0.28334	14.3136	12.4635	0.389808	0.354736	0.091759	BDL	97.3925	0.360205	Homogeneous			0.020134	0.008801	0.012996	0.008859	0.004588	0.010738	0.016231	0.007841	0.00648	0.007831	0.009071	0.012506	0.004959	0.003291	0.041358		0.345912	5.16386	0.823267	23.1452	17.8907	0.397982	-4.1971	388.562
LD1687-16_Area3_Amph2	80	980		0		50.3158	0.286054	5.08459	0.033273	0.035995	13.7126	NA	BDL	0.302219	14.3929	12.459	0.291414	0.334642	0.173134	0.086941	97.5086	0.356886	Homogeneous			0.020124	0.008801	0.012992	0.00886	0.00459	0.010737	0.01623	0.007839	0.00648	0.007824	0.009069	0.012504	0.004959	0.00329	0.035026		0.345756	2.97388	0.829238	19.6311	9.30526	0.399753	-4.2047	-116.97
LD1687-16_Area3_Amph2	80	981		5.83095		50.5284	0.317011	4.86403	0.02653	0.031988	13.6753	NA	BDL	0.285968	14.6776	12.5425	0.320374	0.333837	0.161929	0.063701	97.8292	0.351714	Homogeneous			0.020117	0.008801	0.013001	0.008861	0.004591	0.010736	0.016228	0.007838	0.006479	0.007822	0.009067	0.012494	0.004958	0.003289	0.041364		0.344975	2.75059	0.849448	24.412	10.4261	0.400342	-4.2079	179.216
LD1687-16_Area3_Amph2	80	982		12.5392		50.3814	0.346786	5.15234	0.0341	0.037179	13.2228	NA	BDL	0.283394	14.5103	12.4877	0.372259	0.315465	0.110638	0.088716	97.3431	0.346602	Homogeneous			0.020092	0.008792	0.012969	0.008853	0.00459	0.010722	0.016207	0.007827	0.006469	0.007802	0.009055	0.012452	0.004951	0.003285	0.037299		0.345517	2.57102	0.823069	19.1635	9.02188	0.407339	-4.2412	-560.55
LD1687-16_Area3_Amph2	80	983		19.7503		51.2064	0.260695	4.53995	0.032865	0.031747	12.4066	NA	BDL	0.274045	14.9938	12.5385	0.307965	0.266039	0.071136	0.086017	97.0158	0.324739	Homogeneous			0.02	0.008779	0.012932	0.008844	0.00459	0.010698	0.01617	0.007808	0.006452	0.007754	0.009037	0.012364	0.004939	0.003278	0.036702		0.342037	3.19282	0.879125	19.8363	10.5035	0.421048	-4.3044	-141.03
LD1687-16_Area3_Amph2	80	984		25.5812		51.1919	0.27269	4.56897	0.032944	0.030371	12.8115	NA	BDL	0.268584	15.1092	12.6637	0.332886	0.304346	0.091051	0.056357	97.7345	0.330219	Homogeneous			0.020039	0.008788	0.012961	0.008851	0.004592	0.01071	0.016189	0.007818	0.006461	0.007775	0.009047	0.0124	0.004944	0.003282	0.040472		0.342325	3.08478	0.877203	19.8046	10.965	0.414147	-4.2737	119.83
LD1687-16_Area3_Amph2	80	985		31.4122		50.899	0.299413	4.90668	0.034009	0.031749	13.5989	NA	BDL	0.278021	14.5913	12.5189	0.333909	0.330649	0.144584	BDL	97.9671	0.351782	Homogeneous			0.0201	0.008798	0.012984	0.008858	0.00459	0.01073	0.01622	0.007835	0.006475	0.007814	0.009064	0.01248	0.004956	0.003288	0.042725		0.343557	2.87167	0.844801	19.2203	10.4994	0.401497	-4.2138	122.609
LD1687-16_Area3_Amph2	80	986		38.1204		49.5256	0.211644	6.41454	0.027685	0.034883	14.4818	NA	BDL	0.293903	12.2818	11.3479	0.423457	1.98544	0.533514	BDL	97.5622	0.407619	Homogeneous			0.020197	0.008839	0.012954	0.008893	0.004602	0.01078	0.016294	0.007871	0.00651	0.007882	0.009135	0.012613	0.004996	0.003297	0.0384		0.348259	3.77664	0.729816	23.5073	9.61142	0.388498	-4.1405	92.2639
[truncated: 7 more columns]

## Sheet: Analytical_Conditions
Electron Microprobe Analyses - Conditions
*Interference correction (Donovan et al., 1993 Micro. Anal.) applied to correct for interference of Ti Kβ on V Kα.
**Interference correction (Donovan et al., 1993 Micro. Anal.) applied to correct for interference of Fe Kβ on Co Kα.
Donovan, J.J., Snyder, D.A., and Rivers, M.L. (1993) An improved interference correction for trace element analysis. Microbeam Analysis, v. 2, pp. 23-28.
Background corrections made using the Mean Atomic Number (MAN) Method of Donovan and Tingle (1996)
Donovan, J.J., and Tingle, T.N. (1996) An Improved Mean Atomic Number Correction for Quantitative Microanalysis. Journal of Microscopy, v. 2, 1, pp. 1-7.
Amphibole
Instrument	Intensity Correction	Accelerating Voltage (kV)	Beam Current (nA)	Beam Size (µm)
Cameca SX100, EMAL/U. Michigan	ZAF (Armstrong-Love/Scott)	20	20	3-5
Element	Peak Counting Time (s)	Background Counting Time (s)	Spectrometer #	Analyzing Crystal	Calibration Standard
SiO2	10	MAN	2	TAP	K-411 Glass, NIST SRM 470
TiO2	50	MAN	5	PET	Rutile, Synthetic
Al2O3	20	MAN	2	TAP	Anorthite, NMNH 137041
V2O3*	50	MAN	5	PET	YVO4, Synthetic
Cr2O3	50	MAN	4	LPET	Cr2O3, Synthetic
FeO	20	MAN	3	LLiF	Hematite, H92649
NiO	50	MAN	3	LLiF	Ni2SiO4, Synthetic
MnO	50	MAN	3	LLiF	Rhodonite, Broken Hill
MgO	50	MAN	2	TAP	K-411 Glass, NIST SRM 470
CaO	20	MAN	5	PET	Wollastonite, Ward's Sci.
Na2O	10	MAN	1	LTAP	Albite, Amelia
K2O	20	MAN	4	LPET	Orthoclase OR-1, PSU/Ingamells
Cl	50	MAN	4	LPET	Ba5(PO4)3Cl Synthetic
F	60	60	1	LTAP	MgF2, Synthetic
